# Supplementary material for: Undernutrition and associated factors among adolescent girls in Diga District, East Wollega Zone, Ethiopia
Source: PLoS One. 2024 Oct 29;19(10):e0310225. doi: 10.1371/journal.pone.0310225 (PMC11521244; doi:10.1371/journal.pone.0310225)
Supplement: S1 Dataset — (XLSX) [file pone.0310225.s003.xlsx]

## Sheet: Sheet1
DOS	ID	V1	V2	V3	V4	V5	V6	otheroccu	V7	otheroccum	V8	V9	V10	V11	V12	V13	OACLWW	V14	OCSA	V15	V16	V17	V18	Otherinfonutrtion	V19	V20	OSDW	V21	V22	V23	V24	V25	V26	V27	V28	V29	V30	V31	V32	V33	V34	V35	V36	V37	Q38	V39	V40	V41	V42
16.10.2015	1	42	M	M	N	N	F		G		g	1	Y	Y	16	P		s		Y	1	N			N	P		Y	Y	Y	w	Y	N	Y	Y	N	N	N	Y	N	N	Y	N	Y	Y	2	1	3	2
10.10.2015	2	35	M	M	P	P	F		F		g	>	N	N	19	P		s		Y	1	N			Y	t		Y	Y	Y	w	Y	N	N	Y	N	N	Y	Y	N	N	Y	N	N	Y	2	1	3	1
15.10.2015	3	32	M	M	S	P	F		F		l	1	N	N	11	P		s		N		N			N	t		Y	Y	Y	w	Y	N	Y	Y	Y	Y	N	N	N	N	Y	N	Y	Y	2	2	3	1
15.10.2015	4	40	M	M	S	P	F		F		g	1	N	N	11	P		s		N		N			N	P		Y	Y	Y	w	Y	N	N	Y	N	N	N	Y	N	N	Y	N	Y	N	2	1	3	1
15.10.2015	5	36	M	M	S	S	F		H		g	2	N	N	15	P		p		Y	1	N			N	t		Y	Y	Y	w	Y	N	Y	N	N	Y	N	N	N	N	Y	N	N	Y	2	1	3	1
14.10.2015	6	29	M	M	C	S	G		H		g	>	N	N	13	P		s		Y	1	N			N	t		Y	Y	Y	w	Y	N	Y	Y	N	N	N	Y	N	N	Y	N	N	Y	2	1	3	1
14.10.2015	7	28	M	M	S	S	F		H		g	>	N	N	16	P		s		Y	1	N			Y	t		Y	Y	Y	w	Y	Y	Y	Y	Y	N	N	N	N	N	Y	N	Y	Y	>	2	3	2
14.10.2015	8	40	M	M	C	P	G		H		g	>	Y	Y	15	W		s		Y	1	N			N	t		Y	Y	Y	w	Y	N	Y	Y	N	N	N	N	N	N	Y	N	Y	N	2	2	3	3
13.10.2015	9	57	M	M	P	N	F		F		g	1	Y	Y	18	P		p		Y	1	N			N	t		N	Y	Y	w	Y	Y	N	Y	N	N	N	Y	N	N	Y	N	N	Y	2	2	3	1
13.10.2015	10	35	M	F	C	S	F		G		g	>	N	N	15	P		s		Y	1	Y	S		N	t		Y	Y	Y	w	Y	N	Y	N	Y	Y	N	N	N	N	N	N	N	Y	2	1	3	1
13.10.2015	11	38	M	M	P	P	F		F		g	1	Y	Y	19	P		p		Y	1	N			N	P		Y	Y	N		Y	N	N	Y	N	Y	N	Y	Y	N	N	Y	Y	N	2	1	3	1
12.10.2015	12	30	M	M	P	N	F		H		g	<	N	Y	12	P		s		N		N			Y	t		Y	Y	Y	w	Y	Y	N	N	N	Y	N	N	N	N	Y	N	N	Y	2	2	3	2
12.10.2015	13	55	M	M	N	N	F		F		g	1	Y	Y	13	P		s		Y	1	N			N	t		Y	Y	N		Y	N	N	Y	Y	Y	N	Y	Y	N	Y	Y	Y	Y	2	1	3	2
12.10.2015	14	28	M	M	C	S	G		H		g	>	N	N	16	P		s		Y	1	N			N	t		Y	Y	Y	w	Y	N	N	Y	N	Y	N	N	N	N	N	N	N	Y	2	1	3	2
11.10.2015	15	58	D	F	P	N	F		F		g	<	Y	Y	19	W		p		Y	1	Y	H		N	U		N	Y	N		Y	N	Y	Y	N	N	N	N	N	N	N	N	Y	N	2	2	3	1
11.10.2015	16	32	M	M	P	P	F		D		g	1	Y	Y	17	W		p		Y	1	N			N	t		Y	Y	Y	w	Y	Y	N	N	Y	N	N	N	N	N	N	N	Y	Y	2	1	3	1
11.10.2015	17	33	M	M	P	P	F		F		g	1	Y	Y	14	P		s		Y	1	N			N	t		Y	Y	Y	w	Y	N	N	Y	Y	Y	N	Y	Y	N	Y	Y	Y	Y	2	1	3	2
10.10.2015	18	30	M	M	C	C	F		D		g	>	N	N	12	P		s		N		N			N	t		Y	Y	Y	w	Y	N	Y	N	Y	N	N	N	Y	N	Y	N	N	Y	2	1	3	1
10.10.2015	19	35	M	M	N	N	F		F		g	1	Y	Y	16	P		s		Y	1	N			Y	U		N	Y	N		Y	N	N	Y	Y	N	N	N	N	N	Y	N	Y	Y	>	2	3	2
09.10.2015	20	28	M	M	P	S	d		D		g	>	N	N	15	P		s		Y	1	N			N	t		Y	Y	Y	w	Y	N	N	Y	Y	Y	N	Y	Y	N	Y	Y	Y	Y	2	1	3	1
09.10.2015	21	25	M	M	C	P	F		F		g	>	N	N	19	P		s		Y	1	N			N	t		Y	Y	Y	w	Y	N	N	Y	Y	Y	N	N	N	N	Y	N	N	N	>	2	3	1
09.10.2015	22	29	W	F	P	P	F		F		g	1	Y	Y	17	W		s		Y	1	N			N	P		N	Y	N		Y	N	Y	Y	N	N	N	Y	N	N	N	Y	Y	Y	2	2	3	2
08.10.2015	23	53	M	M	C	P	F		F		g	>	N	N	17	P		s		Y	1	Y	S	from school	N	t		Y	Y	Y	w	Y	N	Y	Y	Y	N	N	N	N	N	Y	N	Y	Y	>	2	3	1
08.10.2015	24	36	M	M	P	P	F		F		g	1	Y	Y	14	P		s		Y	1	N			N	t		Y	Y	Y	w	Y	N	N	Y	N	Y	N	N	N	N	N	Y	Y	N	2	2	3	2
08.10.2015	25	34	M	M	C	S	G		H		l	>	N	N	11	P		s		N		N			N	t		Y	Y	Y	w	Y	N	Y	N	N	N	N	N	N	N	Y	N	Y	Y	2	2	3	2
07.10.2015	26	30	M	M	P	N	F		G		g	1	N	N	12	P		p		N		N			Y	P		Y	Y	Y	w	Y	N	N	Y	N	N	N	N	N	N	Y	N	N	Y	2	1	3	1
07.10.2015	27	35	M	M	S	P	F		F		l	1	Y	Y	11	P		s		N		Y	S		N	t		Y	Y	Y	w	Y	N	Y	Y	N	N	N	N	N	N	Y	N	Y	Y	2	2	3	1
07.10.2015	28	30	M	M	P	C	F		F		g	1	N	N	15	P		p		Y	1	Y	H		N	P		N	Y	Y	w	Y	Y	N	N	N	N	N	N	N	N	Y	Y	N	Y	2	1	3	1
06.10.2015	29	30	M	M	C	P	G		H		g	>	N	N	15	P		s		Y	1	Y	S		N	t		Y	Y	Y	w	Y	N	Y	Y	N	Y	N	N	N	N	N	N	Y	Y	2	2	3	1
06.10.2015	30	30	M	M	N	P	F		F		g	1	N	N	14	P		s		N		N			N	P		Y	Y	Y	w	Y	N	Y	Y	N	N	N	Y	N	N	Y	N	Y	N	2	1	1	1
17.10.2015	31	56	M	M	P	N	F		F		g	1	N	N	14	P		s		Y	1	N			Y	P		N	Y	Y	w	Y	N	N	Y	N	Y	N	N	N	N	N	Y	N	Y	2	2	3	1
17.10.2015	32	58	M	M	P	N	F		F		g	1	N	N	13	P		s		N		N			N	P		N	Y	N		Y	N	Y	Y	N	N	N	N	N	N	N	Y	N	Y	2	1	3	1
17.10.2015	33	29	M	M	C	P	F		G		g	>	N	N	13	P		m		N		N			N	t		Y	Y	Y	w	Y	N	Y	N	Y	N	N	N	N	N	Y	N	Y	Y	2	1	3	1
18.10.2015	34	27	M	M	S	P	M		H		g	1	N	N	12	P		s		N		N			N	t		Y	Y	Y	w	Y	N	Y	Y	Y	Y	N	N	N	N	N	N	N	N	2	2	3	1
18.10.2015	35	25	M	M	S	S	F		F		g	1	N	N	17	P		s		Y	1	Y	F		N	U		N	Y	Y	w	Y	N	Y	N	Y	N	N	N	N	N	N	Y	N	Y	2	2	3	1
18.10.2015	36	32	M	M	S	P	F		F		g	1	N	N	14	P		s		Y	1	Y	H		N	P		Y	Y	N		Y	N	Y	Y	N	Y	N	N	N	N	Y	Y	Y	Y	2	1	3	1
19.10.2015	37	36	M	M	C	P	F		M		l	>	N	N	10	P		p		N		N			N	t		Y	Y	Y	w	Y	N	N	Y	N	N	N	Y	N	N	Y	Y	N	Y	2	1	3	1
19.10.2015	38	38	D	F	C	S	F		F		l	<	N	N	12	P		s		N		N			N	t		N	Y	N		Y	N	Y	N	N	Y	N	Y	N	N	Y	N	N	N	2	1	3	1
19.10.2015	39	35	M	M	C	S	G		H		g	>	N	N	14	P		s		Y	1	Y	H		N	t		Y	Y	Y	w	Y	N	Y	Y	Y	N	N	N	N	N	Y	N	N	Y	2	2	3	1
20.10.2015	40	35	M	M	S	P	F		F		g	2	Y	Y	12	P		s		N		N			N	t		N	Y	Y	w	Y	N	Y	Y	N	Y	N	Y	N	N	Y	Y	N	Y	2	1	3	2
20.10.2015	41	32	M	M	P	P	F		F		g	>	N	N	16	P		s		Y	1	Y	F		N	P		Y	Y	Y	w	Y	N	N	Y	Y	N	N	N	Y	N	Y	N	Y	Y	2	3	3	2
20.10.2015	42	27	M	M	C	P	G		H		g	>	N	N	11	P		s		N		N			N	t		Y	Y	Y	w	Y	Y	Y	N	N	N	N	N	N	N	Y	N	Y	Y	2	1	3	1
21.10.2015	43	38	M	M	C	P	F		M		g	>	N	N	11	P		s		N		N			N	t		Y	Y	Y	w	Y	Y	Y	Y	N	N	N	Y	N	N	Y	N	N	Y	2	1	3	1
21.10.2015	44	27	M	M	N	P	F		F		g	1	N	N	15	P		s		Y	1	N			N	t		N	Y	N		Y	N	Y	N	Y	Y	N	N	N	N	Y	N	N	Y	2	1	3	2
21.10.2015	45	60	M	M	C	C	G		D		g	>	N	N	17	P		s		Y	1	Y	H		N	t		Y	Y	Y	w	Y	N	N	N	Y	N	N	N	Y	N	N	N	N	N	2	2	3	1
22.10.2015	46	31	W	F	C	C	d		D		g	>	N	N	14	P		s		Y	1	N			N	t		Y	Y	Y	w	Y	N	Y	Y	N	N	N	N	N	N	Y	N	N	Y	2	1	3	1
22.10.2015	47	55	M	M	P	N	F		F		g	1	Y	Y	18	P		s		Y	1	N			Y	U		N	Y	N		Y	N	N	Y	N	N	N	Y	N	N	Y	Y	Y	Y	2	1	3	2
22.10.2015	48	30	M	M	C	P	G		H		g	>	N	N	16	W		m		Y	1	Y	S		N	t		Y	Y	Y	w	Y	N	Y	Y	Y	N	N	N	N	N	N	N	Y	Y	2	2	3	1
23.10.2015	49	28	M	M	P	N	F		F		g	1	Y	Y	18	P		s		Y	1	N			N	U		N	Y	Y	w	Y	N	Y	Y	Y	N	N	N	N	N	N	Y	N	Y	2	1	3	2
23.10.2015	50	38	M	M	P	P	F		G		g	2	N	N	15	P		s		Y	1	N			N	t		Y	Y	N		Y	N	Y	N	N	N	N	N	N	N	Y	N	N	Y	2	1	3	2
23.10.2015	51	35	M	M	P	N	F		F		g	1	Y	Y	16	P		s		Y	1	N			N	P		Y	Y	Y	w	Y	N	N	Y	N	N	N	N	N	N	Y	N	N	Y	2	2	3	1
24.10.2015	52	36	M	M	P	P	F		F		l	1	N	N	14	P		s		Y	1	N			N	U		N	Y	N		Y	N	N	N	Y	N	N	N	N	N	Y	N	Y	N	2	1	3	1
24.10.2015	53	35	M	M	S	P	F		H		g	>	N	N	18	W		m		Y	1	N			N	t		Y	Y	Y	w	Y	N	Y	Y	N	N	N	N	N	N	Y	Y	Y	Y	2	1	3	1
24.10.2015	54	30	M	M	S	P	d		H		l	2	N	N	16	P		s		Y	1	Y	H		N	t		Y	Y	Y	w	Y	N	Y	Y	N	Y	N	N	Y	N	Y	N	Y	Y	2	1	3	1
25.10.2015	55	50	D	F	N	N	F		F		g	1	Y	Y	16	W		p		Y	1	N			N	U		N	Y	N		Y	N	Y	Y	N	N	N	N	N	N	N	N	Y	Y	2	1	3	1
25.10.2015	56	30	M	M	C	C	F		H		g	>	N	N	11	P		s		N		N			N	t		Y	Y	Y	w	Y	N	Y	Y	Y	N	N	N	Y	N	Y	Y	N	Y	2	1	3	2
25.10.2015	57	32	M	M	C	S	G		H		l	>	N	N	10	P		s		N		N			N	t		Y	Y	Y	w	Y	N	Y	N	Y	N	N	Y	N	N	Y	N	Y	N	2	1	3	2
26.10.2015	58	25	M	M	C	P	F		H		g	>	N	N	10	P		s		N		N			N	t		Y	Y	Y	w	Y	N	Y	N	N	N	N	N	Y	N	N	N	N	Y	2	1	3	1
26.10.2015	59	28	M	M	C	C	G		D		g	>	N	N	10	P		s		N		N			N	t		Y	Y	Y	w	Y	N	Y	N	Y	N	N	N	Y	N	N	Y	N	Y	2	2	3	1
26.10.2015	60	29	M	M	C	S	F		G		g	>	N	N	14	P		s		Y	1	N			N	t		Y	Y	Y	w	Y	N	Y	Y	Y	N	N	N	Y	N	N	Y	Y	Y	2	1	3	2
27.10.2015	61	35	M	M	S	P	F		F		g	<	N	N	14	P		s		Y	1	N			N	P		Y	Y	Y	w	Y	N	Y	N	Y	N	N	N	N	N	N	N	N	N	2	1	3	2
27.10.2015	62	35	M	M	P	P	F		F		g	1	N	N	14	P		s		Y	1	Y	H		Y	U		N	Y	Y	w	Y	Y	N	Y	N	Y	N	Y	N	N	N	N	N	Y	2	1	2	2
27.10.2015	63	32	M	M	S	P	F		F		g	1	N	N	10	P		s		N		N			N	t		Y	Y	Y	w	Y	N	N	Y	Y	N	N	N	Y	N	Y	N	N	Y	2	1	3	1
28.10.2015	64	50	M	M	P	P	F		F		g	1	Y	Y	17	P		s		Y	1	N			N	t		Y	Y	Y	w	Y	N	Y	Y	N	N	N	N	Y	N	N	Y	Y	Y	2	3	3	2
28.10.2015	65	32	M	M	N	N	F		F		g	1	Y	Y	16	P		s		Y	1	N			N	P		Y	Y	Y	w	Y	N	Y	N	N	N	N	Y	N	N	Y	Y	N	Y	2	3	3	2
28.10.2015	66	34	M	M	C	P	G		H		l	>	N	N	10	P		s		N		N			N	t		Y	Y	Y	w	Y	N	Y	N	Y	N	N	N	N	N	Y	Y	Y	Y	2	1	3	1
29.10.2015	67	53	M	M	P	P	F		F		g	1	N	N	15	P		s		Y	1	N			N	t		Y	Y	Y	w	Y	N	Y	N	Y	N	N	N	N	N	N	N	N	Y	2	3	3	1
29.10.2015	68	36	M	M	P	N	F		F		g	1	N	N	13	P		s		N		N			N	t		Y	Y	Y	w	Y	N	N	N	N	N	N	N	N	N	Y	N	N	Y	2	1	3	2
30.10.2015	69	30	M	M	S	P	F		F		g	<	Y	Y	10	P		s		N		N			N	t		Y	Y	Y	w	Y	N	N	Y	N	Y	N	N	Y	N	Y	N	Y	Y	2	1	3	1
30.10.2015	70	30	M	M	S	P	d	daily labourer	G		g	1	N	N	11	P		s		N		N			N	t		N	Y	N		Y	N	N	Y	N	N	N	N	N	N	Y	N	N	Y	2	1	3	2
30.10.2015	71	30	D	F	C	S	G		M		l	1	N	N	10	W		s		N		N			N	t		N	Y	Y	w	Y	N	N	N	N	N	N	N	N	N	Y	N	N	N	2	2	3	1
01.12.2015	72	51	M	M	C	S	G		H		g	>	N	N	16	P		p		Y	1	Y	S		Y	t		Y	Y	Y	w	Y	Y	Y	N	N	N	N	Y	N	N	Y	N	N	Y	2	2	3	1
01.11.2015	73	35	M	M	P	P	F		F		g	1	N	Y	15	P		s		Y	1	Y	H		N	P		N	Y	Y	w	Y	N	Y	Y	N	N	N	N	N	N	Y	Y	N	Y	2	1	3	1
01.11.2015	74	35	M	M	P	P	F		F		g	1	N	N	18	P		s		Y	1	Y	S		N	P		Y	Y	Y	w	Y	N	N	Y	Y	N	N	N	N	N	Y	Y	Y	Y	2	3	3	1
02.11.2015	75	36	W	F	P	P	F		F		g	2	N	N	17	P		s		Y	1	N			N	P		Y	Y	Y	w	Y	N	Y	Y	Y	N	N	Y	N	N	Y	Y	N	Y	2	1	3	2
02.11.2015	76	38	M	M	C	S	G		H		g	>	N	N	12	P		s		N		N			N	t		Y	Y	Y	w	Y	N	Y	N	N	N	N	N	N	N	Y	N	N	N	2	1	3	1
02.11.2015	77	40	M	M	S	P	F		F		g	2	N	N	12	P		s		N		N			N	t		N	Y	Y	w	Y	N	Y	N	N	N	N	N	N	N	Y	N	N	Y	2	2	3	2
03.11.2015	78	39	M	M	C	P	G		H		g	>	N	N	13	P		s		N		N			N	t		Y	Y	Y	w	Y	Y	N	N	Y	Y	N	N	Y	N	Y	N	Y	Y	>	1	3	1
06.11.2015	79	36	D	F	C	P	F		M		l	1	N	N	16	W		s		Y	1	Y	H		N	t		Y	Y	Y	w	Y	N	Y	Y	Y	N	N	N	N	N	N	N	N	Y	2	2	3	1
06.11.2015	80	35	D	F	S	S	F		F		l	1	N	N	16	W		s		Y	1	Y	H		N	U		N	Y	N		Y	N	Y	N	N	Y	N	N	N	N	N	Y	N	Y	2	2	3	1
06.11.2015	81	32	M	M	S	S	F		F		g	1	N	N	14	P		s		Y	1	Y	H		N	t		Y	Y	Y	w	Y	N	Y	N	Y	N	N	N	N	N	Y	Y	N	Y	2	1	3	2
07.11.2015	82	60	M	M	C	P	d		H		g	>	N	N	16	P		s		Y	1	N			N	t		Y	Y	Y	w	Y	N	Y	Y	N	N	N	N	N	N	N	N	N	Y	2	2	3	1
07.11.2015	83	32	D	F	S	S	F		M		l	2	N	N	16	W		s		Y	1	Y	S		N	t		Y	Y	Y	w	Y	N	Y	N	N	N	N	N	N	N	Y	N	N	N	2	1	3	1
07.11.2015	84	56	D	F	C	S	G		M		g	2	N	N	19	W		p		Y	1	Y	H		N	t		Y	Y	Y	w	Y	Y	Y	Y	Y	N	N	N	N	N	Y	N	N	Y	2	2	3	1
08.11.2015	85	32	M	M	S	P	F		F		g	1	N	N	15	P		s		Y	1	N			N	P		Y	Y	Y	w	Y	N	N	Y	N	N	N	N	N	N	Y	N	N	Y	2	2	3	1
08.11.2015	86	33	M	M	C	P	d		H		g	>	Y	Y	18	W		p		Y	1	N			N	t		Y	Y	Y	w	Y	Y	N	N	N	N	N	N	N	N	Y	N	Y	Y	2	2	2	1
08.11.2015	87	30	M	M	P	P	F		F		l	1	N	Y	10	P		s		N		N			Y	t		Y	Y	Y	w	Y	N	N	N	Y	N	N	N	N	N	N	Y	N	Y	2	1	3	1
09.11.2015	88	30	M	M	S	P	F		F		g	2	Y	Y	11	W		m		N		N			N	t		N	Y	N		Y	Y	N	N	Y	N	N	N	N	N	Y	N	N	Y	2	2	3	1
09.11.2015	89	32	M	M	P	P	F		F		g	1	N	N	16	P		s		Y	1	N			N	t		Y	Y	Y	w	Y	N	N	Y	Y	N	N	Y	N	N	Y	N	N	Y	2	3	3	1
09.11.2015	90	60	W	F	N	N	F		F		g	1	N	Y	14	W		m		Y	1	N			N	t		Y	Y	Y	w	Y	N	N	N	N	N	N	N	N	N	Y	N	N	N	2	1	3	2
09.11.2015	91	56	M	M	S	S	F		F		g	1	Y	Y	14	P		s		Y	1	N			N	P		Y	Y	Y	w	Y	N	N	Y	N	N	N	N	N	N	Y	Y	Y	Y	2	2	3	1
10.11.2015	92	35	M	M	P	N	F		F		g	2	N	N	15	P		s		Y	1	N			N	U		N	Y	N		Y	Y	Y	Y	Y	Y	N	N	N	N	Y	Y	N	Y	>	3	3	2
10.11.2015	93	55	M	M	C	C	G		D		g	>	N	N	16	P		s		Y	1	N			N	t		Y	Y	Y	w	Y	Y	N	Y	Y	N	N	N	Y	N	N	Y	N	Y	2	1	3	2
10.10.2015	94	35	M	M	P	N	F		F		g	1	N	N	16	P		s		Y	1	N			N	P		Y	Y	Y	w	Y	Y	N	Y	N	N	N	N	N	N	Y	Y	Y	N	2	3	3	2
11.10.2015	95	28	M	M	S	P	F		F		g	1	N	N	15	P		s		Y	1	Y	H		N	t		Y	Y	Y	w	Y	N	Y	Y	N	Y	N	Y	N	N	Y	Y	Y	Y	2	1	3	1
11.10.2015	96	29	M	M	S	P	F		F		g	1	N	N	14	P		s		Y	1	N			N	t		Y	Y	Y	w	Y	N	N	N	Y	Y	N	N	N	N	Y	N	Y	Y	2	1	3	1
11.10.2015	97	50	D	F	P	P	F		F		l	1	N	N	18	W		s		Y	1	Y	M		N	t		N	Y	Y	w	Y	N	N	Y	Y	N	N	N	N	N	N	N	N	Y	>	3	3	2
12.10.2015	98	32	M	M	P	N	F		F		g	1	Y	Y	13	P		s		Y	1	Y	F		N	t		Y	Y	Y	w	Y	Y	Y	N	Y	Y	N	N	Y	N	N	Y	Y	Y	>	1	3	1
12.10.2015	99	31	M	M	N	N	F		F		g	1	N	N	19	P		s		Y	1	Y	H		Y	U		N	Y	Y	w	Y	Y	Y	N	N	N	N	Y	N	N	Y	Y	Y	N	2	1	3	1
12.10.2015	100	30	M	M	P	P	F		F		g	>	N	N	17	P		s		Y	1	N			N	t		N	Y	Y	w	Y	N	N	Y	N	Y	N	N	Y	N	Y	Y	Y	Y	2	3	3	2
13.10.2015	101	30	M	M	S	S	F		F		g	<	N	N	11	P		p		N		N			N	t		Y	Y	Y	w	Y	N	Y	Y	N	N	N	N	Y	N	Y	N	N	Y	2	1	3	1
13.10.2015	102	52	M	M	P	P	F		F		g	1	Y	Y	17	P		s		Y	1	Y	H		N	U		Y	Y	Y	w	Y	Y	Y	N	N	N	N	N	Y	N	N	Y	N	Y	2	2	3	1
13.10.2015	103	31	M	M	P	N	F		F		g	1	Y	Y	17	P		s		Y	1	Y	H		N	t		Y	Y	Y	w	Y	N	Y	Y	Y	N	N	N	Y	N	N	N	N	N	2	1	3	1
13.10.2015	104	33	M	M	C	P	G		H		g	>	N	N	15	W		m		Y	1	N			N	t		Y	Y	Y	w	Y	N	Y	Y	Y	N	N	N	N	N	Y	N	Y	Y	2	1	3	1
14.10.2015	105	35	M	M	C	P	G		H		g	>	N	N	14	P		s		Y	1	Y	H		N	t		Y	Y	Y	w	Y	N	Y	Y	Y	N	N	N	N	N	Y	Y	N	Y	2	3	3	1
14.10.2015	106	34	M	M	P	P	F		F		g	1	N	N	16	P		s		Y	1	Y	S	from school	N	P		N	Y	Y	w	Y	Y	N	Y	Y	Y	N	N	Y	N	Y	Y	N	Y	2	3	3	2
14.10.2015	107	56	M	M	S	P	F		F		g	1	N	N	18	P		s		Y	1	Y	H		N	t		Y	Y	Y	w	Y	N	Y	Y	N	N	N	N	Y	N	Y	Y	Y	Y	2	1	1	1
14.10.2015	108	60	M	M	S	N	G		D		g	1	N	N	17	P		s		Y	1	N			N	P		N	Y	N		Y	N	Y	Y	N	N	N	N	N	N	N	N	N	N	2	1	3	2
15.10.2015	109	30	M	M	P	N	F		F		g	1	N	N	12	P		m		N		N			N	t		Y	Y	Y	w	Y	N	N	N	Y	N	N	N	N	N	Y	N	N	Y	2	2	3	1
15.10.2015	110	35	M	M	S	S	G		H		g	>	N	N	14	P		s		N		N			N	t		Y	Y	Y	w	Y	N	Y	N	Y	N	N	Y	Y	N	Y	N	Y	Y	2	2	3	1
15.10.2015	111	50	M	M	S	P	F		F		g	1	N	N	17	P		s		Y	1	Y	H		N	t		Y	Y	Y	w	Y	N	Y	N	N	Y	N	N	N	N	Y	Y	Y	Y	2	1	3	1
16.10.2015	112	30	M	M	S	P	F		F		g	<	N	N	10	P		s		N		N			N	U		N	Y	Y	w	Y	N	Y	N	N	Y	N	Y	N	N	N	Y	Y	Y	2	1	3	2
16.10.2015	113	58	M	M	S	P	F		F		g	2	N	N	19	P		s		Y	1	Y	S	from school	N	t		N	Y	Y	w	Y	N	Y	Y	Y	Y	N	N	Y	N	Y	Y	N	Y	2	3	3	2
16.10.2015	114	34	M	M	S	S	d		D		g	>	N	N	12	P		s		N		N			Y	t		Y	Y	Y	w	Y	N	Y	N	Y	N	N	N	N	N	Y	N	N	Y	2	1	3	2
17.10.2015	115	30	M	M	C	S	G		H		g	>	N	N	12	P		s		N		N			N	t		Y	Y	Y	w	Y	N	Y	N	N	Y	N	Y	N	N	Y	Y	Y	N	2	2	3	1
17.10.2015	116	28	M	M	S	S	F		F		g	1	N	N	12	P		s		N		N			N	t		Y	Y	Y	w	Y	N	Y	N	Y	N	N	N	N	N	Y	Y	N	Y	2	1	3	1
17.10.2015	117	25	M	M	S	N	F		F		g	1	N	N	12	P		s		N		N			N	t		Y	Y	Y	w	Y	N	Y	N	N	Y	N	N	Y	N	Y	N	N	Y	2	2	3	1
18.10.2015	118	29	M	M	P	N	F		F		g	1	N	N	18	P		s		Y	1	Y	H		N	U		Y	Y	Y	w	Y	N	Y	Y	Y	N	N	Y	N	N	Y	Y	N	Y	2	1	3	1
18.10.2015	119	58	W	F	P	P	F		F		g	1	Y	Y	17	P		s		Y	1	Y	H		N	t		Y	Y	Y	w	Y	Y	N	N	Y	N	N	N	N	N	Y	Y	Y	Y	2	2	1	3
18.10.2015	120	39	M	M	N	N	F		F		l	1	N	N	12	P		s		N		N			N	P		N	Y	Y	w	Y	N	N	N	N	Y	N	N	N	N	Y	Y	N	Y	2	1	3	1
19.10.2015	121	40	M	M	C	S	G		D		g	>	N	N	13	P		s		N		N			N	t		Y	Y	Y	w	Y	N	Y	N	Y	N	N	N	N	N	Y	Y	N	N	2	1	2	1
19.10.2015	122	37	M	M	C	S	G		H		g	>	N	N	12	P		s		N		N			N	t		Y	Y	Y	w	Y	N	Y	N	N	N	N	N	Y	N	Y	Y	Y	Y	2	1	3	1
19.10.2015	123	26	M	M	C	S	G		M		g	>	N	N	13	P		s		N		N			N	t		Y	Y	Y	w	Y	N	Y	Y	Y	N	N	N	N	N	Y	Y	N	Y	2	1	3	1
20.10.2015	124	50	M	M	P	N	F		F		g	<	N	N	14	P		s		Y	1	N			N	t		Y	Y	Y	w	Y	N	Y	Y	N	N	N	N	Y	N	N	Y	Y	Y	2	1	2	1
20.10.2015	125	56	M	M	N	N	F		F		g	<	N	N	15	P		s		Y	1	Y	S		N	U		N	Y	N		Y	N	Y	N	N	Y	N	Y	N	N	N	Y	Y	Y	2	2	3	1
20.10.2015	126	35	M	M	P	P	F		F		l	1	N	N	13	P		s		N		N			N	P		N	Y	Y	w	Y	Y	Y	Y	Y	Y	N	Y	N	N	N	Y	N	Y	2	1	3	1
21.10.2015	127	34	M	M	P	P	F		F		g	<	N	N	13	P		s		N		N			N	P		N	Y	N		Y	N	Y	Y	Y	Y	N	N	N	N	Y	N	Y	Y	2	2	3	1
21.10.2015	128	36	M	M	S	S	F		F		g	1	N	N	13	P		s		N		N			N	P		N	Y	N		Y	N	Y	N	Y	N	N	N	Y	N	Y	Y	N	Y	2	1	3	1
21.10.2015	129	35	M	M	S	S	d		H		g	2	N	N	12	P		s		N		N			N	t		Y	Y	Y	w	Y	N	Y	N	N	Y	N	N	Y	N	Y	N	Y	Y	2	1	3	1
22.10.2015	130	30	M	M	P	N	F		F		g	1	N	N	14	P		s		Y	1	Y	F		N	P		N	Y	N		Y	Y	N	Y	Y	N	N	N	N	N	N	Y	Y	Y	2	1	3	1
22.10.2015	131	32	D	F	S	S	F		F		g	1	N	N	14	P		s		Y	1	Y	H		N	P		N	Y	N		Y	N	Y	Y	N	N	N	N	Y	N	Y	Y	N	Y	2	1	2	1
22.10.2015	132	30	M	M	S	S	F		D		g	2	N	N	11	P		s		N		N			N	t		Y	Y	Y	w	Y	N	Y	N	N	Y	N	N	N	N	Y	N	N	Y	2	1	3	1
23.10.2015	133	30	M	M	N	P	F		F		g	1	N	N	14	P		s		Y	1	Y	F		N	P		N	Y	Y	w	Y	N	Y	N	Y	Y	N	N	N	N	Y	Y	N	Y	2	1	3	1
23.10.2015	134	50	W	F	N	N	F		F		g	1	Y	Y	17	W		p		Y	1	N			N	U		N	Y	N		Y	Y	N	N	Y	N	N	N	N	N	Y	Y	Y	N	2	1	3	2
23.10.2015	135	58	W	F	N	N	F		F		g	1	Y	Y	18	W		p		Y	1	N			N	U		N	Y	N		Y	N	N	Y	Y	Y	N	N	N	N	Y	Y	Y	Y	2	1	3	2
24.10.2015	136	35	M	M	C	S	G		H		g	>	N	N	11	P		s		N		N			N	t		Y	Y	Y	w	Y	N	Y	N	N	N	N	N	N	N	Y	N	N	Y	2	2	2	2
24.10.2015	137	39	M	M	S	P	G		H		g	>	N	N	12	P		s		N		N			N	t		Y	Y	Y	w	Y	N	Y	Y	N	N	N	N	N	N	Y	N	N	Y	2	1	3	2
24.10.2015	138	50	W	F	N	N	F		F		g	1	N	N	18	W		m		Y	1	N			N	U		N	Y	Y	w	Y	Y	Y	N	N	N	N	N	Y	N	Y	N	N	Y	2	2	3	2
25.10.2015	139	31	M	M	S	P	F		F		l	1	N	N	10	P		s		N		N			N	P		Y	Y	Y	w	Y	N	Y	Y	Y	N	N	N	N	N	Y	Y	N	Y	2	1	3	1
25.10.2015	140	32	M	M	P	N	F		F		g	1	N	N	16	P		s		Y	1	Y	M		N	U		Y	N	Y	w	Y	N	Y	Y	Y	N	N	Y	N	N	Y	N	Y	Y	2	1	3	1
25.10.2015	141	33	M	M	C	C	G		H		g	>	N	N	14	P		s		Y	1	N			N	t		Y	Y	Y	w	Y	N	Y	N	Y	N	N	N	N	N	N	Y	N	Y	2	1	3	2
26.10.2015	142	30	W	F	P	P	F		F		g	1	N	N	13	P		s		N		N			N	P		N	Y	N		Y	N	Y	Y	N	N	N	Y	N	N	Y	Y	Y	Y	2	1	3	1
26.10.2015	143	60	M	M	C	P	G		H		g	>	N	N	16	W		m		Y	1	N			N	t		N	Y	Y	w	Y	N	Y	N	N	N	N	N	N	N	Y	Y	N	Y	2	3	3	2
26.10.2015	144	28	M	M	S	P	F		F		g	>	N	N	18	W		m		Y	1	N			N	t		Y	Y	Y	w	Y	Y	Y	Y	N	N	N	N	Y	N	Y	N	N	Y	2	2	3	1
27.10.2015	145	25	M	M	C	P	G		H		g	>	N	Y	13	W		m		Y	1	N			N	t		Y	Y	Y	w	Y	N	Y	Y	N	N	N	N	N	N	Y	N	N	Y	2	3	3	2
27.10.2015	146	24	M	M	P	N	F		F		g	1	Y	Y	13	P		s		Y	1	N			N	t		N	Y	N		Y	N	Y	Y	N	N	N	N	N	N	Y	N	N	Y	2	2	3	1
27.10.2015	147	23	M	M	P	P	F		F		g	1	Y	Y	17	P		s		Y	1	N			N	P		N	Y	N		Y	N	Y	N	Y	Y	N	N	N	N	Y	N	N	Y	2	1	3	2
28.10.2015	148	29	M	M	S	S	G		H		g	>	N	N	12	P		s		N		N			N	t		Y	Y	Y	w	Y	N	N	N	Y	N	N	N	N	N	Y	N	N	Y	2	1	3	2
28.10.2015	149	30	M	M	C	P	F		M		g	>	N	N	13	P		s		N		N			N	t		Y	Y	Y	w	Y	N	Y	Y	N	Y	N	Y	N	N	Y	N	Y	Y	2	1	3	1
28.10.2015	150	50	M	M	S	P	F		F		g	<	N	N	15	P		s		Y	1	N			N	P		N	Y	Y	w	Y	N	Y	N	N	Y	N	N	N	N	N	Y	N	N	2	2	3	1
29.10.2015	151	36	W	F	S	S	F		F		g	1	N	N	17	P		s		Y	1	N			N	P		N	Y	Y	w	Y	N	Y	Y	N	Y	N	N	N	N	N	N	N	Y	2	1	3	1
29.10.2015	152	60	M	M	S	P	F		F		g	1	N	N	16	P		p		Y	1	N			N	t		N	Y	Y	w	Y	Y	Y	Y	N	N	N	N	N	N	Y	N	N	Y	2	3	3	2
29.10.2015	153	30	M	M	S	P	F		F		g	<	N	N	14	P		s		Y	1	N			N	P		Y	Y	Y	w	Y	N	Y	N	Y	N	N	N	N	N	N	N	N	Y	2	1	3	1
30.10.2015	154	35	M	M	P	P	F		F		g	1	N	N	14	P		s		Y	1	N			N	U		N	Y	Y	w	Y	Y	N	Y	N	Y	N	Y	N	N	Y	Y	Y	Y	2	1	2	1
30.10.2015	155	30	M	M	C	S	G		M		l	>	N	N	11	P		p		N		N			N	t		Y	Y	Y	w	Y	N	Y	Y	Y	Y	N	N	N	N	N	N	N	Y	2	1	3	1
30.10.2015	156	30	M	M	C	P	G		H		g	>	N	N	10	P		s		N		N			N	t		Y	Y	Y	w	Y	N	Y	N	Y	Y	N	N	N	N	Y	Y	Y	Y	2	1	3	1
01.11.2015	157	60	M	M	P	P	F		F		g	1	N	N	15	P		s		Y	1	N			Y	t		Y	Y	Y	w	Y	N	Y	N	Y	N	N	N	N	N	N	Y	N	Y	2	3	3	2
01.11.2015	158	25	M	M	P	P	F		F		g	<	N	N	13	P		s		N		N			N	t		Y	Y	Y	w	Y	N	N	Y	N	N	N	Y	Y	N	Y	N	Y	Y	2	1	3	1
01.11.2015	159	35	W	F	S	P	F		G	daily labourer	l	1	N	N	11	P		s		N		N			N	t		N	Y	N		Y	N	N	N	N	N	N	N	N	N	Y	N	N	N	2	1	3	1
02.11.2015	160	35	M	M	S	P	d	daily labourer	H		g	1	N	N	11	P		s		N		N			N	t		N	Y	N		Y	N	Y	Y	N	N	N	N	N	N	N	N	Y	Y	2	2	3	2
02.11.2015	161	25	M	M	C	S	G		H		g	>	N	N	15	W		m		Y	1	N			N	t		Y	Y	Y	w	Y	N	Y	N	N	N	N	N	N	N	Y	N	Y	Y	2	1	3	1
02.11.2015	162	30	M	M	C	S	F		D		g	>	N	N	17	P		s		Y	1	Y	S		N	t		Y	Y	Y	w	Y	Y	Y	N	N	Y	N	N	N	N	Y	N	N	Y	2	2	3	1
03.11.2015	163	35	M	M	S	P	F		F		g	1	Y	Y	16	P		s		Y	1	N			N	P		N	Y	Y	w	Y	Y	Y	Y	Y	Y	N	N	N	N	Y	N	N	Y	2	3	3	2
03.11.2015	164	55	M	M	P	N	F		F		g	1	Y	Y	17	W		p		Y	1	N			N	U		N	Y	Y	w	Y	N	Y	N	N	N	N	N	N	N	Y	N	Y	Y	2	1	2	1
03.11.2015	165	32	M	M	C	C	G		H		g	>	N	N	12	P		s		N		N			N	t		Y	Y	Y	w	Y	N	Y	N	Y	N	N	N	N	N	Y	N	Y	Y	2	1	3	1
04.11.2015	166	30	M	M	S	P	F		F		g	2	N	N	16	P		s		Y	1	N			N	t		Y	Y	Y	w	Y	Y	Y	N	Y	N	N	N	N	N	Y	N	Y	Y	2	3	3	1
04.11.2015	167	30	M	M	S	P	F		F		g	2	N	N	12	P		s		N		N			N	t		N	Y	Y	w	Y	N	Y	N	Y	Y	N	N	N	N	Y	Y	Y	Y	2	2	3	2
04.11.2015	168	25	M	M	C	S	G		H		l	>	N	N	10	P		s		N		N			Y	t		Y	Y	Y	w	Y	N	N	Y	Y	N	N	N	N	N	Y	N	Y	Y	2	1	3	1
06.11.2015	169	56	M	M	N	N	F		F		g	1	N	N	16	P		s		Y	1	Y	M		N	P		N	Y	N		Y	N	Y	N	N	N	N	Y	N	N	Y	Y	Y	Y	2	1	3	1
06.11.2015	170	28	M	M	P	P	F		F		g	1	N	N	16	P		s		Y	1	Y	H		N	U		N	Y	Y	w	Y	Y	Y	Y	N	N	N	N	N	N	N	N	Y	Y	2	1	3	1
06.10.2015	171	24	M	M	C	P	G		H		l	>	Y	Y	11	P		s		N		Y	S	from school	N	t		Y	Y	Y	w	Y	N	N	Y	N	N	N	N	N	N	Y	N	Y	Y	2	2	3	1
07.10.2015	172	23	M	M	S	S	d	daily labourer	H		g	1	N	N	11	P		s		N		N			N	t		N	Y	N		Y	N	Y	Y	N	N	N	N	N	N	N	N	Y	N	2	3	3	1
07.10.2015	173	25	M	M	S	P	F		F		g	>	N	N	18	W		m		Y	1	N			N	t		Y	Y	Y	w	Y	Y	Y	Y	N	N	N	N	Y	N	Y	N	Y	Y	2	2	3	1
07.10.2015	174	28	M	M	S	P	F		F		g	>	Y	Y	15	P		s		Y	1	N			N	P		N	Y	N		Y	N	Y	N	N	N	N	N	N	N	Y	N	Y	Y	2	2	3	1
08.10.2015	175	29	W	F	P	P	F		F		g	2	N	N	17	P		s		Y	1	N			Y	P		Y	Y	Y	w	Y	N	Y	Y	Y	Y	N	Y	N	N	Y	N	Y	Y	>	1	3	1
18.10.2015	176	30	M	M	S	P	F		F		g	2	N	N	16	P		s		Y	1	N			N	t		Y	Y	Y	w	Y	Y	Y	N	Y	N	N	N	N	N	Y	N	Y	Y	2	1	3	2
08.10.2015	177	35	M	M	S	S	F		F		g	1	N	N	14	P		s		Y	1	Y	S		N	t		Y	Y	Y	w	Y	N	Y	N	Y	N	N	N	N	N	N	N	Y	Y	2	2	3	1
09.10.2015	178	34	M	M	P	N	F		F		g	1	N	N	19	P		s		Y	1	Y	H		N	U		Y	Y	Y	w	Y	N	Y	Y	Y	N	N	N	N	N	Y	N	Y	Y	>	1	3	2
09.10.2015	179	35	M	M	C	S	F		F		l	>	N	N	11	P		s		N		N			N	t		Y	Y	Y	w	Y	N	Y	N	Y	N	N	N	Y	N	Y	N	N	Y	2	2	3	1
09.10.2015	180	60	W	F	N	N	F		F		g	1	Y	Y	19	W		p		Y	1	Y	H		N	U		N	Y	N		Y	Y	N	Y	Y	Y	N	N	N	N	Y	Y	N	Y	2	2	3	1
10.10.2015	181	35	M	M	C	P	G		H		g	>	N	N	16	W		m		Y	1	Y	F		N	t		Y	Y	Y	w	Y	Y	Y	Y	N	N	N	N	N	N	Y	N	N	Y	2	2	3	1
10.10.2015	182	30	M	M	P	P	F		F		g	1	N	N	11	P		s		N		N			N	P		Y	Y	Y	w	Y	N	Y	Y	N	Y	N	N	N	N	Y	N	N	N	2	2	3	1
10.10.2015	183	50	M	M	P	N	F		F		g	1	Y	Y	18	P		s		Y	1	N			N	P		N	Y	N		Y	N	Y	Y	N	N	N	N	N	N	N	Y	N	Y	2	3	3	1
11.10.2015	184	50	M	M	P	N	F		F		g	1	N	N	18	P		s		Y	1	N			N	P		N	Y	N		Y	N	Y	N	Y	N	N	N	N	N	N	Y	N	Y	2	3	3	2
11.10.2015	185	35	M	M	P	P	F		F		g	1	Y	Y	17	P		s		Y	1	N			N	P		Y	Y	Y	w	Y	N	Y	N	Y	N	N	N	N	N	N	Y	N	N	2	3	3	1
11.10.2015	186	36	M	M	C	P	G		H		g	>	N	N	13	P		s		N		N			N	t		Y	Y	Y	w	Y	Y	N	Y	N	N	N	Y	Y	N	N	N	Y	Y	2	1	3	1
12.10.2015	187	22	M	M	S	P	F		F		g	1	N	N	12	P		s		N		N			N	P		N	Y	N		Y	N	Y	N	N	N	N	N	N	N	Y	N	Y	Y	2	1	3	1
12.10.2015	188	50	M	M	C	S	G		H		g	>	N	N	17	P		s		Y	1	N			N	t		Y	Y	Y	w	Y	N	Y	N	N	N	N	N	Y	N	Y	N	Y	Y	2	2	3	1
12.10.2015	189	32	M	M	P	P	F		F		l	1	N	N	11	P		s		N		N			N	t		N	Y	N		Y	N	N	N	N	N	N	N	N	N	Y	N	Y	Y	2	1	3	1
13.10.2015	190	55	M	M	P	P	F		F		g	1	Y	Y	18	P		s		Y	1	N			N	P		N	Y	N		Y	N	Y	N	Y	N	N	N	Y	N	Y	Y	Y	Y	2	2	3	1
13.10.2015	191	35	M	M	S	S	M		H		g	>	N	N	13	P		s		Y	1	N			N	t		N	Y	Y	w	Y	N	Y	Y	N	Y	N	N	Y	N	Y	N	Y	N	2	1	3	1
13.10.2015	192	24	M	M	C	C	F		D		g	>	N	N	13	P		s		N		N			N	t		Y	Y	Y	w	Y	N	Y	N	Y	N	N	N	N	N	Y	N	N	Y	2	1	3	1
13.10.2015	193	29	D	F	C	S	G		M		l	1	N	N	14	W		s		Y	1	Y	S		N	t		Y	Y	Y	w	Y	N	N	N	Y	N	N	N	N	N	Y	N	Y	Y	2	1	3	1
14.10.2015	194	28	W	F	C	C	G		M		g	>	N	N	16	W		s		Y	1	N			N	t		Y	Y	Y	w	Y	N	Y	N	N	Y	N	N	N	N	Y	N	Y	Y	2	2	3	1
14.10.2015	195	60	M	M	P	N	F		F		g	1	Y	Y	17	P		s		Y	1	N			Y	t		Y	Y	Y	w	Y	Y	N	N	Y	Y	N	N	N	N	N	N	N	Y	2	2	3	1
14.10.2015	196	35	M	M	S	P	d	daily labourer	G	daily labourer	g	1	N	N	10	P		s		N		N			N	t		N	Y	Y	w	Y	N	N	Y	N	N	N	N	N	N	Y	N	N	Y	2	1	3	1
15.10.2015	197	34	M	M	S	P	M		H		g	1	N	N	12	P		s		N		N			N	t		Y	Y	Y	w	Y	N	Y	N	Y	N	N	N	N	N	Y	N	N	Y	2	1	3	1
15.10.2015	198	35	M	M	P	P	F		F		g	2	N	N	11	P		s		N		N			N	t		Y	Y	Y	w	Y	Y	N	Y	N	N	N	N	N	N	Y	Y	N	Y	2	1	3	1
15.10.2015	199	30	M	M	P	P	F		F		g	1	Y	Y	17	P		s		Y	1	N			N	t		Y	Y	Y	w	Y	N	Y	N	Y	Y	N	N	N	N	Y	N	N	N	2	1	3	2
16.10.2015	200	30	M	M	S	P	F		F		g	2	N	N	15	P		s		Y	1	Y	H		N	t		Y	Y	Y	w	Y	Y	Y	Y	N	N	N	N	N	N	Y	N	N	Y	2	1	3	1
16.10.2015	201	50	M	M	S	P	F		F		g	1	Y	Y	16	P		s		Y	1	N			N	U		N	Y	Y	w	Y	Y	Y	Y	N	N	N	N	N	N	N	Y	N	Y	2	2	3	2
16.10.2015	202	52	M	M	C	S	G		H		g	>	N	N	13	P		s		N		N			N	t		Y	Y	Y	w	Y	N	Y	N	Y	N	N	N	Y	N	Y	N	N	Y	2	1	3	1
17.10.2015	203	30	W	F	P	P	F		H		g	2	N	N	15	P		s		Y	1	Y	M		N	t		Y	Y	Y	w	Y	N	Y	N	Y	N	N	N	N	N	Y	N	N	Y	2	2	3	1
17.10.2015	204	24	M	M	P	P	F		F		l	1	N	N	17	P		p		Y	1	N			N	t		Y	Y	N		Y	Y	N	Y	Y	N	N	N	N	N	Y	N	N	Y	2	2	3	1
17.10.2015	205	51	W	F	N	N	F		F		g	1	Y	Y	19	W		p		Y	1	N			N	U		N	Y	N		Y	N	Y	Y	N	N	N	Y	N	N	Y	N	N	Y	2	2	3	2
18.10.2015	206	31	M	M	N	N	F		F		g	1	Y	Y	15	P		s		Y	1	Y	M		N	t		N	Y	N		Y	N	Y	Y	N	N	N	N	N	N	Y	N	N	Y	2	3	3	1
18.10.2015	207	35	M	M	C	P	G		H		g	>	N	N	13	P		s		N		N			N	t		Y	Y	Y	w	Y	N	Y	N	Y	N	N	N	N	N	Y	N	N	Y	2	1	3	1
18.10.2015	208	25	W	F	P	P	F		F		g	<	N	N	13	W		s		N		N			N	P		N	Y	N		Y	N	Y	N	Y	N	N	N	N	N	N	N	N	Y	2	2	3	1
19.10.2015	209	25	M	M	S	S	d	daily labourer	M		l	1	N	N	11	P		s		N		N			N	t		Y	Y	Y	w	Y	N	Y	N	N	N	N	N	Y	N	Y	N	N	Y	2	2	3	1
19.10.2015	210	26	M	M	P	P	F		F		g	1	N	N	16	P		s		Y	1	N			N	P		Y	Y	Y	w	Y	Y	Y	Y	Y	Y	N	N	Y	N	Y	N	N	Y	2	3	3	2
19.10.2015	211	30	M	M	P	P	F		F		g	1	N	N	16	P		s		Y	1	Y	F		N	P		Y	Y	Y	w	Y	N	Y	N	N	N	N	N	Y	N	Y	Y	N	Y	2	1	3	1
20.10.2015	212	40	M	M	S	S	F		F		g	1	N	N	11	P		s		N		N			N	U		N	Y	Y	w	Y	N	Y	N	N	Y	N	N	N	N	Y	N	N	Y	2	1	3	1
20.10.2015	213	39	M	M	S	P	F		F		g	1	N	N	12	P		s		N		N			N	P		N	Y	N		Y	N	Y	N	N	N	N	N	N	N	Y	Y	N	Y	2	1	3	2
20.10.2015	214	34	M	M	S	P	F		D		g	>	N	Y	11	P		s		N		N			N	t		Y	Y	N		Y	N	Y	Y	Y	Y	N	N	Y	N	N	N	N	Y	2	1	3	1
21.10.2015	215	35	M	M	P	P	F		F		g	1	N	N	14	P		s		Y	1	Y	H		N	U		N	Y	N		Y	Y	Y	Y	N	N	N	N	N	N	Y	N	N	N	2	1	3	1
21.10.2015	216	36	M	M	C	P	G		H		g	>	N	N	13	P		s		N		N			N	t		Y	Y	Y	w	Y	N	Y	Y	N	N	N	N	Y	N	N	N	N	Y	2	1	2	1
21.10.2015	217	38	M	M	C	S	d		D		g	>	N	N	15	P		s		Y	1	Y	M		N	t		Y	Y	Y	w	Y	N	Y	N	N	Y	N	N	N	N	Y	N	N	Y	2	2	3	1
22.10.2015	218	51	M	M	P	N	F		F		g	1	N	N	15	P		s		Y	1	N			N	P		N	Y	N		Y	N	Y	Y	N	Y	N	N	N	N	Y	N	N	Y	2	1	3	1
22.10.2015	219	36	M	M	C	C	G		M		g	>	N	N	14	P		s		Y	1	N			N	t		N	Y	Y	w	Y	N	Y	N	N	N	N	N	Y	N	Y	N	N	Y	2	1	3	1
22.10.2015	220	30	D	F	P	P	F		F		l	1	N	N	12	P		s		N		N			N	P		Y	N	Y	w	Y	N	Y	Y	N	N	N	N	N	N	Y	N	Y	Y	2	1	3	1
23.10.2015	221	50	M	M	P	P	F		F		g	2	N	N	19	P		s		Y	1	Y	H		N	t		Y	Y	Y	w	Y	Y	Y	Y	Y	N	N	Y	N	N	Y	Y	N	Y	>	2	3	2
23.10.2015	222	30	M	M	C	S	G		H		l	>	N	N	11	P		s		N		N			N	t		Y	Y	Y	w	Y	N	Y	N	Y	N	N	N	Y	N	Y	N	N	N	2	1	3	1
23.10.2015	223	35	M	M	S	P	G		H		g	>	N	N	12	P		s		N		N			N	t		Y	Y	Y	w	Y	N	Y	N	N	N	N	N	Y	N	Y	N	N	Y	2	1	3	1
24.10.2015	224	36	M	M	P	P	F		F		g	2	N	N	16	P		s		Y	1	Y	S		N	t		Y	Y	Y	w	Y	N	Y	Y	Y	N	N	N	N	N	Y	N	N	Y	>	1	3	2
24.10.2015	225	60	M	M	C	P	G		H		g	>	N	N	15	P		s		Y	1	N			N	U		Y	Y	N		Y	N	Y	Y	N	N	N	N	N	N	Y	N	N	Y	2	1	3	2
24.10.2015	226	35	M	M	C	C	F		D		g	>	N	N	13	P		s		N		N			N	t		Y	Y	Y	w	Y	N	Y	N	Y	N	N	N	Y	N	Y	N	N	Y	2	2	3	1
25.10.2015	227	55	M	M	P	P	F		F		g	1	Y	Y	17	P		s		Y	1	Y	F		N	t		Y	Y	N		Y	N	Y	Y	Y	N	N	N	N	N	Y	N	N	Y	2	2	1	3
25.10.2015	228	25	M	M	S	P	F		F		l	2	N	N	10	P		s		N		N			N	t		Y	Y	Y	w	Y	N	N	Y	N	N	N	N	N	N	N	N	N	Y	2	1	3	2
25.10.2015	229	30	M	M	P	N	F		F		g	1	N	N	12	P		s		N		N			N	P		Y	Y	Y	w	Y	N	Y	Y	Y	N	N	N	N	N	Y	N	N	Y	2	1	3	1
26.10.2015	230	25	M	M	C	P	G		H		g	>	N	N	18	P		s		Y	1	N			N	t		Y	Y	Y	w	Y	Y	Y	Y	Y	N	N	N	Y	N	N	N	N	Y	>	2	2	1
26.10.2015	231	35	M	M	S	P	F		F		g	1	N	N	11	P		s		N		N			N	t		Y	Y	Y	w	Y	N	Y	N	Y	N	N	N	N	N	Y	Y	N	N	2	2	3	1
27.10.2015	232	30	W	F	S	S	F		F		g	2	Y	Y	16	W		s		Y	1	N			N	t		Y	Y	Y	w	Y	N	Y	Y	Y	N	N	Y	N	N	Y	Y	N	Y	>	3	3	2
27.10.2015	233	60	M	M	P	N	F		F		g	1	N	N	18	P		s		Y	1	N			N	P		Y	Y	Y	w	Y	N	Y	Y	Y	N	N	N	N	N	Y	N	N	Y	2	2	3	1
27.10.2015	234	30	M	M	P	P	F		F		g	1	N	N	16	P		s		Y	1	N			N	t		Y	Y	Y	w	Y	Y	Y	N	Y	Y	N	N	N	N	Y	N	N	Y	>	2	3	2
28.10.2015	235	25	M	M	C	P	G		H		g	>	N	N	10	P		s		N		N			N	t		Y	Y	Y	w	Y	N	Y	N	N	N	N	N	Y	N	Y	N	N	Y	2	1	3	1
28.10.2015	236	24	W	F	S	P	M		M		g	1	N	N	14	W		s		Y	1	Y	S	from school	N	t		Y	Y	Y	w	Y	Y	Y	Y	Y	Y	N	N	N	N	Y	N	N	Y	>	2	3	1
28.10.2015	237	50	D	F	P	P	F		F		g	1	N	N	18	W		s		Y	1	N			N	t		N	Y	Y	w	Y	Y	Y	Y	Y	N	N	N	N	N	Y	N	N	N	2	3	2	1
29.10.2015	238	55	M	M	C	N	G		H		g	<	Y	Y	14	P		s		N		Y	F		N	t		Y	Y	Y	w	Y	Y	Y	N	Y	N	N	N	Y	N	Y	Y	N	Y	>	2	3	3
29.10.2015	239	30	M	M	C	S	F		M		l	>	N	N	12	P		s		N		N			N	t		N	Y	Y	w	Y	Y	Y	Y	N	N	N	N	N	N	N	Y	N	Y	2	2	1	3
29.10.2015	240	30	M	M	C	S	G		M		g	>	N	N	18	P		s		Y	1	Y	S		N	t		Y	Y	Y	w	Y	Y	Y	N	N	N	N	N	N	N	Y	N	N	Y	2	2	3	1
30.10.2015	241	58	M	M	P	N	F		F		g	1	N	N	17	P		s		Y	1	Y	H		N	t		N	Y	Y	w	Y	Y	N	N	N	N	N	N	N	N	Y	Y	N	Y	>	2	3	1
30.10.2015	242	30	M	M	S	P	F		F		g	1	N	N	14	P		s		Y	1	Y	S		N	t		Y	Y	Y	w	Y	N	Y	N	Y	N	N	N	N	N	Y	N	N	Y	2	1	2	1
30.10.2015	243	35	M	M	P	P	F		M		g	>	N	N	16	P		s		Y	1	N			N	t		N	Y	Y	w	Y	Y	Y	Y	Y	N	N	N	N	N	Y	Y	N	Y	2	3	3	2
01.11.2015	244	33	M	M	C	C	G		D		g	>	N	N	11	P		s		N		N			N	t		Y	Y	Y	w	Y	N	Y	N	Y	N	N	N	Y	N	Y	N	N	Y	2	1	3	1
01.11.2015	245	50	M	F	N	N	F		F		g	1	N	N	16	P		s		Y	1	Y	H		N	P		N	Y	N		Y	N	Y	N	Y	N	Y	Y	Y	N	Y	N	N	N	2	2	3	1
01.11.2015	246	33	M	M	C	S	F		H		g	>	N	N	11	P		s		N		N			N	t		Y	Y	Y	w	Y	N	Y	Y	Y	N	N	N	Y	N	Y	Y	N	Y	2	2	3	1
01.11.2015	247	50	M	M	P	N	F		F		g	1	Y	Y	16	P		s		Y	1	Y	M		N	P		N	Y	Y	w	Y	Y	N	Y	N	Y	N	N	N	N	N	N	N	Y	2	1	3	1
02.11.2015	248	55	M	M	S	P	G		H		g	1	Y	Y	15	W		s		Y	1	N			N	P		N	Y	Y	w	Y	Y	Y	N	N	N	N	N	Y	N	N	N	N	Y	2	2	2	2
02.11.2015	249	32	M	M	N	N	F		F		g	1	N	N	17	P		s		Y	1	N			N	t		N	Y	Y	w	Y	N	Y	Y	N	Y	N	N	Y	N	Y	N	N	Y	2	3	3	2
02.11.2015	250	34	M	M	S	P	M		H		g	>	N	N	13	P		s		N		N			N	t		Y	Y	Y	w	Y	Y	N	N	Y	N	N	N	N	N	Y	N	N	Y	2	1	3	1
06.10.2015	251	30	M	M	P	P	F		F		g	1	N	N	16	P		s		Y	1	Y	M		N	U		N	Y	Y	w	Y	Y	Y	Y	N	N	N	N	N	N	N	N	N	Y	2	1	3	1
06.10.2015	252	50	W	F	P	P	F		F		g	1	N	N	16	W		s		Y	1	N			N	t		Y	Y	Y	w	Y	Y	Y	Y	Y	Y	N	N	N	N	Y	N	N	Y	2	2	3	1
06.10.2015	253	30	M	M	P	N	F		F		g	1	N	N	13	P		s		N		N			N	U		N	Y	Y	w	Y	N	N	Y	N	N	N	N	N	N	Y	Y	N	Y	2	1	3	1
07.10.2015	254	50	M	M	N	N	F		F		g	>	N	N	19	P		s		Y	1	N			N	t		Y	Y	Y	w	Y	Y	Y	Y	Y	Y	N	N	N	N	N	N	N	Y	2	1	2	3
07.10.2015	255	35	M	M	C	P	F		H		l	>	N	N	16	P		s		Y	1	Y	F		N	t		Y	Y	Y	w	Y	N	Y	N	N	N	N	N	Y	N	Y	N	N	Y	2	2	3	1
07.10.2015	256	34	M	M	P	P	M		F		l	2	N	N	11	P		s		N		N			N	t		Y	Y	Y	w	Y	N	Y	N	Y	N	N	N	N	N	Y	N	N	Y	2	1	3	1
08.10.2015	257	34	M	M	C	P	G		H		g	>	N	N	15	P		s		Y	1	Y	M		N	t		Y	Y	Y	w	Y	Y	Y	Y	N	N	N	N	N	N	Y	N	N	Y	2	2	3	1
08.10.2015	258	33	M	M	C	P	F		F		g	>	N	N	12	W		s		N		N			N	t		Y	Y	Y	w	Y	N	Y	Y	N	N	N	N	N	N	Y	N	Y	Y	2	2	3	1
08.10.2015	259	55	M	M	C	S	G		H		g	>	N	N	15	P		s		Y	1	Y	H		N	t		Y	Y	Y	w	Y	N	Y	N	Y	N	N	N	N	N	Y	N	N	Y	2	2	3	1
09.10.2015	260	32	M	M	C	C	F		D		g	>	N	N	14	P		s		Y	1	Y	S		N	t		Y	Y	Y	w	Y	N	Y	N	Y	N	N	N	Y	N	Y	N	N	Y	2	1	3	1
09.10.2015	261	32	M	M	S	S	F		M		g	>	N	N	13	P		s		N		N			N	t		Y	Y	Y	w	Y	N	Y	Y	N	N	N	N	N	N	N	Y	N	Y	2	1	3	1
09.10.2015	262	30	M	M	C	S	G		M		g	>	N	N	12	P		s		N		N			N	t		Y	Y	Y	w	Y	N	Y	N	Y	N	N	N	N	N	Y	N	N	Y	2	2	3	1
10.10.2015	263	28	M	M	P	P	F		F		g	1	N	N	13	P		s		N		N			N	P		Y	Y	Y	w	Y	N	Y	Y	Y	N	N	N	N	N	Y	N	N	Y	2	1	3	1
10.10.2015	264	60	D	F	P	N	F		F		g	1	Y	Y	18	W		p		Y	1	N			N	U		N	Y	N		Y	N	Y	N	Y	Y	N	N	N	N	N	N	N	Y	2	1	3	1
10.10.2015	265	25	M	M	S	P	F		F		g	2	N	N	15	P		s		Y	1	Y	H		N	t		Y	Y	Y	w	Y	Y	Y	Y	Y	N	N	N	N	N	Y	N	N	N	2	1	3	2
11.10.2015	266	24	W	F	P	N	F		H		l	1	Y	Y	13	W		s		Y	1	Y	H		N	t		Y	Y	Y	w	Y	N	Y	N	N	N	N	N	Y	N	N	N	N	Y	2	1	3	1
11.10.2015	267	20	M	M	S	P	G		M		l	2	N	N	11	P		s		N		N			N	t		Y	Y	Y	w	Y	N	Y	Y	N	N	N	Y	N	N	N	N	N	Y	2	1	3	1
11.10.2015	268	60	W	F	S	P	F		F		g	<	N	N	17	W		s		Y	1	N			N	P		N	Y	N		Y	N	Y	Y	N	N	N	N	N	N	Y	N	N	Y	2	1	3	1
12.10.2015	269	21	M	M	P	P	F		F		g	1	Y	Y	18	P		s		Y	1	N			N	U		N	Y	N		Y	N	Y	Y	N	N	N	N	N	N	Y	N	N	Y	2	2	3	1
12.10.2015	270	55	M	M	N	N	F		F		g	1	Y	Y	14	P		s		Y	1	N			N	t		Y	Y	N		Y	N	N	Y	N	N	N	N	N	N	Y	N	N	Y	2	1	3	1
12.10.2015	271	52	M	F	P	N	F		F		g	1	N	N	13	P		s		N		N			N	P		N	Y	Y	w	Y	N	Y	Y	N	N	N	N	N	N	Y	Y	N	Y	2	1	3	1
13.10.2015	272	47	W	F	P	N	F		F		g	2	N	N	15	W		m		Y	1	Y	H		N	t		N	Y	N		Y	N	N	Y	Y	Y	N	N	N	N	Y	Y	N	Y	2	2	3	1
13.10.2015	273	32	M	M	P	P	F		F		l	1	N	N	16	P		s		Y	1	N			N	U		N	Y	N		Y	N	N	N	Y	N	N	N	N	N	Y	N	N	Y	2	2	3	2
13.10.2015	274	45	W	F	N	N	F		F		g	1	N	N	11	W		s		N		N			Y	t		N	Y	N		Y	N	Y	Y	Y	N	N	N	N	N	Y	Y	N	Y	2	2	3	2
14.10.2015	275	30	M	M	P	P	F		F		g	1	N	N	14	P		s		Y	1	Y	F		N	P		N	N	Y	w	Y	N	Y	N	Y	Y	N	N	N	N	N	Y	N	Y	2	2	3	1
14.10.2015	276	30	M	M	S	P	G		G		g	1	Y	Y	17	W		m		Y	1	N			N	t		N	Y	Y	w	Y	N	N	Y	N	N	N	N	N	N	Y	N	N	Y	2	1	3	1
14.10.2015	277	25	M	M	C	C	G		D		g	>	N	N	12	P		s		N		N			N	t		Y	Y	Y	w	Y	N	Y	N	Y	N	N	N	Y	N	N	N	N	Y	2	2	3	1
15.10.2015	278	24	M	M	P	P	d	daily labourer	H		g	1	N	N	17	P		s		Y	1	N			N	P		N	Y	N		Y	N	Y	Y	N	N	N	N	N	N	Y	Y	N	N	2	2	3	1
15.10.2015	279	21	M	M	C	C	G		D		g	>	N	N	15	P		s		Y	1	Y	M		N	t		Y	Y	Y	w	Y	Y	N	N	Y	Y	N	N	N	N	N	N	N	Y	2	2	3	1
15.10.2015	280	22	D	F	S	S	F		F		l	2	N	N	13	P		s		N		N			N	t		Y	Y	Y	w	Y	N	Y	N	Y	N	N	N	N	N	Y	N	N	Y	2	2	3	1
16.10.2015	281	20	M	M	C	S	G		H		g	>	N	N	14	P		s		Y	1	N			N	t		Y	Y	Y	w	Y	N	Y	N	Y	N	N	N	N	N	Y	Y	N	Y	2	1	3	1
16.10.2015	282	30	M	M	S	S	F		M		g	>	N	N	13	P		s		N		N			N	t		Y	Y	Y	w	Y	Y	Y	N	Y	N	N	N	N	N	N	N	N	Y	2	2	3	1
16.10.2015	283	35	M	M	P	P	F		F		g	1	N	N	14	P		s		Y	1	Y	S		N	P		N	Y	N		Y	N	Y	N	Y	Y	N	N	N	N	N	Y	N	Y	>	2	3	1
17.10.2015	284	38	M	M	C	S	F		F		g	>	N	N	12	P		s		N		N			N	t		Y	Y	Y	w	Y	N	Y	N	Y	N	N	N	N	N	Y	N	N	Y	2	1	3	1
17.10.2015	285	39	M	M	C	S	F		F		g	>	N	N	13	P		s		N		N			N	t		Y	Y	Y	w	Y	N	Y	N	Y	N	N	N	N	N	Y	N	N	Y	2	1	3	1
17.10.2015	286	40	M	M	C	S	G		H		g	>	N	N	11	P		s		N		N			N	t		Y	Y	Y	w	Y	N	Y	N	N	N	N	N	Y	N	N	N	Y	Y	2	1	3	1
18.10.2015	287	21	M	M	C	S	G		F		g	>	N	N	17	P		s		Y	1	N			N	t		Y	Y	Y	w	Y	N	Y	N	N	Y	N	N	N	N	Y	N	N	N	2	2	3	1
18.10.2015	288	20	M	M	P	P	F		F		g	1	N	N	12	P		s		N		N			N	t		Y	Y	Y	w	Y	N	Y	Y	N	N	N	N	N	N	N	N	N	Y	2	1	3	1
18.10.2015	289	32	M	M	P	P	F		F		g	2	Y	Y	12	P		s		N		N			N	U		N	Y	N		Y	N	N	Y	Y	N	N	N	N	N	Y	N	N	Y	2	1	3	1
19.10.2015	290	30	M	M	S	C	d	daily labourer	H		g	1	N	N	11	P		s		N		N			N	t		N	Y	Y	w	Y	N	Y	Y	N	N	N	N	N	N	N	N	N	Y	2	3	3	2
19.10.2015	291	35	M	M	P	P	F		F		l	1	N	N	10	P		s		N		N			N	P		Y	Y	Y	w	Y	N	N	Y	N	N	N	N	N	N	Y	N	Y	Y	2	1	3	2
19.10.2015	292	38	M	M	S	S	F		D		g	1	Y	Y	15	P		s		Y	1	N			N	t		N	Y	Y	w	Y	N	Y	N	Y	Y	N	N	N	N	Y	N	N	Y	2	1	3	1
20.10.2015	293	30	M	M	P	P	F		F		g	1	N	N	11	P		s		N		N			N	P		N	Y	N		Y	Y	Y	Y	N	N	N	N	Y	N	Y	Y	N	Y	2	3	3	1
20.10.2015	294	53	M	M	P	N	F		F		g	1	Y	Y	17	W		m		Y	1	N			N	U		N	Y	Y	w	Y	N	Y	Y	N	Y	N	N	N	N	Y	Y	N	Y	2	1	3	2
20.10.2015	295	32	W	F	P	P	F		F		g	1	N	N	18	P		s		Y	1	Y	H		N	P		N	Y	Y	w	Y	N	Y	N	Y	Y	N	N	N	N	Y	Y	Y	Y	2	1	2	1
21.10.2015	296	30	M	M	P	N	F		F		g	1	N	N	19	P		s		Y	1	Y	S		N	U		Y	Y	Y	w	Y	N	Y	Y	Y	N	N	Y	N	N	Y	Y	N	Y	>	1	3	1
21.10.2015	297	35	M	M	S	P	F		M		g	1	Y	Y	11	P		s		N		N			N	t		Y	Y	Y	w	Y	N	Y	Y	Y	Y	N	N	Y	N	Y	N	Y	Y	2	1	3	1
21.10.2015	298	48	M	M	P	S	M		M		g	>	N	N	11	P		s		N		N			N	t		Y	Y	Y	w	Y	N	Y	Y	Y	N	N	N	Y	N	Y	N	Y	Y	2	1	3	1
21.10.2015	299	30	M	M	S	S	M		M		l	2	N	N	12	P		s		N		N			N	t		Y	Y	Y	w	Y	N	Y	N	Y	N	Y	Y	N	N	Y	N	N	Y	2	1	3	1
21.10.2015	300	35	M	M	S	S	F		F		g	<	N	N	13	W		s		N		N			N	t		Y	Y	Y	w	Y	N	Y	N	N	Y	N	N	N	N	Y	N	Y	Y	2	1	3	1
22.10.2015	301	55	M	M	S	C	M		D		g	>	N	N	19	W		p		Y	1	N			N	t		Y	Y	Y	w	Y	Y	Y	Y	Y	N	N	N	N	N	Y	N	N	Y	2	2	3	1
22.10.2015	302	53	M	M	P	P	F		F		g	1	N	N	14	P		s		Y	1	N			N	P		N	Y	Y	w	Y	Y	N	Y	Y	N	N	N	N	N	Y	N	N	Y	2	2	3	1
22.10.2015	303	30	M	M	P	P	M		F		g	2	Y	Y	15	P		s		Y	1	N			N	t		Y	Y	Y	w	Y	Y	Y	Y	Y	Y	N	N	Y	N	Y	N	N	Y	2	3	3	1
23.10.2015	304	30	M	M	C	S	F		M		l	2	N	N	11	P		s		N		N			Y	t		Y	Y	Y	w	Y	N	Y	N	Y	N	N	N	N	N	Y	N	Y	Y	2	2	3	1
23.10.2015	305	35	M	M	C	P	F		F		l	1	N	N	10	P		s		N		N			N	t		Y	Y	Y	w	Y	N	Y	N	Y	N	N	N	N	N	Y	N	N	Y	2	1	3	1
23.10.2015	306	32	M	M	S	P	F		F		g	1	N	N	15	P		s		Y	1	N			N	t		Y	Y	Y	w	Y	N	Y	N	Y	N	N	N	N	N	N	Y	Y	Y	2	1	3	1
24.10.2015	307	50	W	F	P	N	F		F		g	1	Y	Y	15	W		m		Y	1	N			N	U		N	Y	Y	w	Y	N	Y	N	Y	Y	N	N	N	N	Y	N	N	Y	2	3	3	2
24.10.2015	308	32	M	M	S	P	F		F		g	>	N	N	16	P		s		Y	1	N			N	P		N	Y	Y	w	Y	Y	Y	N	Y	Y	N	N	Y	N	Y	N	N	Y	2	3	2	2
24.10.2015	309	51	M	M	P	N	F		F		g	1	Y	Y	16	P		s		Y	1	N			N	P		Y	Y	Y	w	Y	Y	Y	Y	Y	N	Y	Y	N	N	Y	Y	N	Y	>	3	3	2
25.10.2015	310	32	M	M	N	N	F		F		g	1	N	N	16	P		s		Y	1	N			N	t		Y	Y	Y	w	Y	N	Y	Y	Y	N	N	N	Y	N	N	Y	N	Y	2	1	3	2
25.10.2015	311	45	M	M	P	N	F		F		g	1	Y	Y	18	P		s		Y	1	N			N	U		N	Y	N		Y	N	Y	Y	N	N	N	N	N	N	Y	Y	N	N	2	3	3	2
25.10.2015	312	58	M	M	P	N	F		F		g	1	N	N	16	P		s		Y	1	N			N	U		N	Y	N		Y	N	Y	N	Y	N	N	N	N	N	Y	N	N	Y	>	2	2	3
26.10.2015	313	32	M	M	P	P	F		M		g	1	N	N	12	P		s		N		N			N	t		N	Y	Y	w	Y	N	Y	Y	Y	Y	N	N	N	N	Y	Y	N	Y	>	2	3	2
26.10.2015	314	25	M	M	S	N	G		F		g	2	N	N	16	P		s		Y	1	Y	H		N	t		N	Y	Y	w	Y	N	Y	N	Y	N	N	N	N	N	Y	Y	N	Y	2	3	3	2
26.10.2015	315	30	W	F	P	P	F		F		l	1	N	Y	17	W		s		Y	1	N			N	t		N	Y	Y	w	Y	N	Y	Y	Y	N	N	Y	Y	N	N	Y	N	Y	2	3	3	3
26.10.2015	316	25	M	M	C	P	G		F		g	>	N	N	19	P		s		Y	1	Y	M		N	t		Y	Y	Y	w	Y	N	Y	Y	Y	Y	N	N	Y	N	N	N	N	Y	2	2	3	1
27.10.2015	317	24	M	M	P	P	F		F		g	1	N	N	12	P		s		N		N			Y	t		Y	N	Y	w	Y	N	Y	N	Y	N	N	N	N	N	Y	N	Y	Y	>	1	3	1
27.10.2015	318	20	M	M	P	N	F		H		g	1	N	Y	17	P		s		Y	1	N			N	U		N	Y	Y	w	Y	N	Y	Y	N	N	N	N	N	N	N	Y	N	Y	2	1	3	2
27.10.2015	319	25	M	M	P	P	F		F		g	1	Y	Y	19	P		s		Y	1	Y	H		N	t		N	Y	Y	w	Y	N	Y	Y	Y	N	N	N	N	N	Y	Y	N	N	2	2	3	2
28.10.2015	320	30	M	M	P	P	F		F		g	1	N	N	14	W		m		Y	1	N			N	P		Y	Y	Y	w	Y	N	Y	Y	N	N	N	N	N	N	N	Y	Y	Y	2	1	3	3
28.10.2015	321	45	M	M	P	N	F		F		g	1	N	N	17	P		s		Y	1	N			N	t		N	Y	Y	w	Y	Y	N	N	N	N	N	N	N	N	Y	Y	N	Y	2	1	3	1
28.10.2015	322	34	M	M	S	N	G		H		g	2	N	N	16	P		s		Y	1	Y	F		N	t		Y	Y	Y	w	Y	N	Y	Y	Y	N	N	N	Y	N	Y	Y	N	Y	>	2	3	2
29.10.2015	323	30	M	M	P	N	F		F		g	1	Y	Y	17	P		s		Y	1	N			N	P		N	Y	N		Y	N	Y	N	Y	N	N	Y	N	N	Y	N	N	Y	2	3	3	2
29.10.2015	324	35	M	M	S	P	G		F		g	>	N	N	12	P		s		N		N			N	t		Y	Y	Y	w	Y	N	Y	Y	N	N	N	N	N	N	Y	N	Y	Y	2	1	3	1
29.10.2015	325	43	M	M	P	P	F		F		g	1	N	N	16	P		s		Y	1	N			N	t		Y	Y	Y	w	Y	N	Y	Y	N	N	N	N	Y	N	Y	Y	N	Y	2	3	3	2
30.10.2015	326	30	M	M	S	P	M		H		g	>	N	N	13	W		s		N		N			N	t		Y	Y	Y	w	Y	Y	N	N	Y	N	N	N	N	N	Y	N	N	Y	2	1	3	1
06.10.2015	327	55	M	M	N	N	F		F		g	1	N	N	16	P		s		Y	1	Y	H		N	P		N	Y	N		Y	N	Y	N	N	N	Y	Y	N	N	Y	Y	N	Y	2	1	3	1
06.10.2015	328	30	D	F	C	P	F		M		l	1	N	N	16	W		s		Y	1	Y	M		N	t		Y	Y	Y	w	N	Y	Y	Y	Y	Y	N	N	N	N	Y	Y	Y	Y	2	1	3	1
06.10.2015	329	56	W	F	S	P	M		M		g	1	Y	Y	18	W		m		Y	1	N			N	t		N	Y	Y	w	Y	N	Y	N	N	N	N	N	Y	N	Y	Y	N	Y	2	2	3	1
07.10.2015	330	30	M	M	C	S	G		H		g	>	N	N	14	P		s		Y	1	N			N	t		Y	N	Y	w	Y	Y	Y	Y	N	N	N	N	N	N	Y	Y	Y	Y	2	1	3	1
07.10.2015	331	25	M	M	S	P	M		F		g	>	N	N	13	P		s		Y	1	N			N	t		Y	Y	Y	w	Y	N	Y	Y	Y	N	N	N	N	N	Y	Y	Y	Y	2	1	3	1
07.10.2015	332	45	M	M	P	P	F		F		g	1	Y	Y	17	P		s		Y	1	N			N	t		Y	Y	Y	w	Y	N	Y	Y	N	Y	N	N	N	N	Y	Y	Y	Y	2	3	3	2
07.10.2015	333	30	M	M	P	P	F		F		g	1	N	N	10	P		s		N		N			N	U		N	Y	Y	w	Y	N	N	Y	Y	Y	N	N	N	N	Y	Y	N	N	2	1	3	1
08.10.2015	334	25	M	M	C	C	F		M		g	>	N	N	12	P		s		N		N			N	t		Y	Y	Y	w	Y	N	Y	Y	Y	N	N	N	Y	N	N	Y	Y	Y	2	2	3	1
08.10.2015	335	26	M	M	S	P	F		F		g	1	Y	Y	10	P		s		N		N			N	U		N	Y	N		Y	N	Y	N	Y	N	N	N	N	N	Y	N	N	N	2	1	3	1
09.10.2015	336	24	M	M	P	P	M		M		g	>	N	N	10	P		s		N		N			N	t		Y	Y	Y	w	Y	N	Y	N	Y	N	N	N	N	N	Y	Y	N	Y	2	1	3	1
09.10.2015	337	20	M	M	C	S	G		M		g	>	N	N	18	W		m		Y	1	N			N	t		N	N	Y	w	Y	N	Y	N	Y	N	N	N	N	N	Y	N	Y	Y	2	2	3	2
09.10.2015	338	38	M	M	S	S	F		F		g	1	N	N	12	P		s		N		N			N	t		Y	Y	Y	w	Y	N	Y	N	Y	N	N	N	N	N	Y	N	N	Y	2	1	3	2
10.10.2015	339	30	M	M	P	P	F		F		g	1	N	N	18	P		s		Y	1	N			N	P		Y	Y	Y	w	Y	N	Y	Y	N	N	N	N	N	N	Y	N	N	Y	2	1	3	1
10.10.2015	340	57	M	M	P	N	F		F		g	1	Y	Y	18	P		s		Y	1	N			N	U		N	Y	Y	w	Y	N	Y	Y	N	N	N	N	N	N	Y	N	Y	Y	2	2	3	2
10.10.2015	341	30	M	M	S	C	F		F		g	1	N	N	13	P		s		N		N			N	P		Y	Y	Y	w	Y	N	N	Y	Y	N	N	N	N	N	Y	Y	N	Y	2	2	3	2
11.10.2015	342	35	M	M	P	N	F		F		g	>	N	N	19	P		s		Y	1	N			N	P		N	Y	Y	w	Y	N	Y	N	Y	Y	N	N	N	N	Y	Y	N	N	2	1	3	1
11.10.2015	343	25	M	M	C	S	G		F		l	>	N	N	11	P		s		N		N			N	t		Y	Y	Y	w	Y	N	Y	N	Y	Y	N	N	Y	N	Y	N	N	Y	2	1	3	1
12.10.2015	344	24	M	M	C	S	G		H		g	>	N	N	14	P		s		Y	1	N			N	t		Y	Y	Y	w	Y	N	Y	N	Y	N	N	N	N	N	Y	N	N	Y	2	1	3	1
12.10.2015	345	20	M	M	C	S	G		D		g	>	N	N	14	P		s		Y	1	Y	F		N	t		Y	Y	Y	w	Y	N	Y	N	Y	N	N	N	Y	N	Y	N	Y	Y	2	1	3	1
12.10.2015	346	29	M	M	S	P	F		F		g	1	N	N	12	P		s		N		N			N	P		N	Y	N		Y	N	Y	N	N	N	N	N	N	N	Y	Y	N	Y	2	2	3	1
13.10.2015	347	30	M	M	S	P	G		F		g	1	Y	Y	17	W		m		Y	1	N			N	t		N	Y	Y	w	Y	N	N	Y	N	N	N	N	N	N	Y	N	N	N	2	1	3	1
13.10.2015	348	25	M	M	P	N	F		F		g	<	N	N	13	P		s		N		N			N	P		N	Y	Y	w	Y	N	Y	N	N	N	N	N	N	N	Y	Y	N	Y	2	1	1	1
12.10.2015	349	32	M	M	S	N	F		F		g	1	N	N	14	P		s		Y	1	Y	H		N	t		Y	Y	Y	w	Y	N	Y	Y	N	N	N	N	N	N	Y	N	N	Y	>	1	3	1
13.10.2015	350	35	M	M	P	P	F		F		g	1	Y	Y	12	P		s		N		N			N	P		N	Y	N		Y	N	Y	N	Y	N	N	N	N	N	Y	Y	N	Y	2	1	3	1
13.10.2015	351	43	M	M	P	N	F		F		g	<	N	N	17	P		s		Y	1	N			N	t		Y	Y	Y	w	Y	Y	Y	Y	N	N	N	N	N	N	N	Y	Y	Y	2	1	3	1
14.10.2015	352	32	M	M	P	P	F		F		g	1	N	N	12	P		s		N		N			N	P		Y	Y	N		Y	N	Y	Y	N	N	N	N	N	N	Y	Y	N	Y	2	1	3	1
14.10.2015	353	42	M	M	N	N	F		F		g	2	N	N	19	P		s		Y	1	N			N	t		Y	Y	Y	w	Y	Y	Y	Y	N	Y	N	N	N	N	Y	Y	N	Y	2	1	3	1
14.10.2015	354	32	M	M	P	P	M		F		g	2	N	N	11	P		s		N		N			N	t		Y	Y	Y	w	Y	Y	N	Y	N	N	N	N	N	N	Y	Y	N	Y	2	1	3	1
15.10.2015	355	45	M	M	C	P	G		M		g	>	N	N	15	P		s		Y	1	N			N	t		Y	Y	Y	w	Y	N	Y	N	N	N	N	N	Y	N	Y	N	N	Y	2	2	3	1
15.10.2015	356	30	M	M	P	P	F		H		g	1	N	N	15	P		s		Y	1	N			N	t		N	Y	N		Y	N	Y	N	N	N	N	N	N	N	Y	N	Y	Y	2	1	3	1
16.10.2015	357	45	W	F	P	N	F		F		g	1	N	N	18	P		s		Y	1	N			N	U		N	Y	N		Y	Y	Y	N	Y	Y	N	N	Y	N	Y	Y	N	Y	2	2	3	2
16.10.2015	358	30	M	M	C	S	G		F		g	>	N	N	14	P		s		Y	1	Y	M		N	t		Y	Y	Y	w	Y	N	Y	Y	Y	N	N	N	N	N	Y	Y	N	Y	2	1	3	1
16.10.2015	359	48	W	F	P	P	F		F		g	1	Y	Y	17	W		s		Y	1	N			N	P		N	Y	N		Y	N	N	Y	Y	Y	N	N	N	N	Y	Y	N	Y	2	1	3	1
17.10.2015	360	25	M	M	N	N	F		F		g	1	N	N	19	P		s		Y	1	Y	H		N	U		N	Y	Y	w	Y	Y	Y	Y	Y	Y	N	N	N	N	Y	Y	Y	N	2	1	3	1
17.10.2015	361	26	M	M	P	P	F		F		g	1	N	N	13	P		s		N		N			N	P		N	Y	Y	w	Y	N	Y	Y	N	N	N	N	N	N	Y	Y	N	Y	2	1	3	1
17.10.2015	362	30	M	M	S	S	F		M		g	2	N	N	16	P		s		Y	1	N			N	P		N	Y	Y	w	Y	Y	Y	Y	Y	Y	N	N	N	N	Y	Y	N	Y	>	3	3	1
18.10.2015	363	38	M	M	P	P	F		F		g	1	N	N	16	P		s		Y	1	Y	S		N	U		N	Y	Y	w	Y	Y	Y	Y	N	N	N	N	Y	N	N	Y	Y	Y	2	2	3	1
18.10.2015	364	35	M	M	C	P	G		F		g	>	N	N	13	P		s		N		N			N	t		Y	N	Y	w	Y	N	Y	N	Y	N	N	Y	N	N	Y	N	Y	Y	2	1	3	1
19.10.2015	365	49	M	M	P	N	F		F		g	>	N	N	18	P		s		Y	1	Y	M		N	U		Y	Y	Y	w	Y	Y	Y	Y	Y	Y	N	N	N	N	N	N	N	Y	2	2	3	2
19.10.2015	366	30	M	M	S	P	M		F		l	1	N	N	11	P		s		N		N			N	t		N	Y	Y	w	Y	N	Y	N	Y	Y	N	N	Y	N	Y	Y	Y	N	2	1	3	1
19.10.2015	367	30	D	F	P	P	F		F		g	1	N	N	12	W		s		N		N			N	t		Y	Y	Y	w	Y	N	N	N	Y	Y	N	N	N	N	Y	Y	Y	Y	2	1	3	1
20.10.2015	368	55	M	M	P	N	F		F		g	1	N	N	19	W		s		Y	1	N			N	P		N	Y	N		Y	N	Y	Y	Y	N	N	N	N	N	Y	Y	Y	Y	2	2	3	1
20.10.2015	369	30	M	M	C	S	G		F		g	>	N	N	17	P		s		Y	1	N			N	t		Y	Y	Y	w	Y	N	Y	N	Y	Y	N	N	Y	N	N	N	Y	Y	2	1	3	1
20.10.2015	370	25	M	M	C	P	G		H		g	>	N	N	12	P		s		N		N			N	t		Y	Y	Y	w	Y	N	Y	N	Y	N	N	N	N	N	Y	N	N	Y	2	1	3	1
21.10.2015	371	28	M	M	C	C	G		D		g	>	N	N	19	W		p		Y	1	Y	M		Y	t		Y	Y	Y	w	Y	N	Y	N	N	N	N	N	N	N	Y	Y	N	Y	2	1	3	1
21.10.2015	372	23	M	M	S	P	F		F		g	1	N	N	14	P		s		Y	1	N			N	U		N	Y	N		Y	N	Y	N	N	N	N	N	N	N	Y	Y	N	Y	2	1	3	1
21.10.2015	373	55	M	M	P	P	F		F		g	1	N	N	16	P		s		Y	1	N			N	U		N	Y	Y	w	Y	Y	Y	Y	N	N	N	N	N	N	N	N	Y	Y	2	2	3	2
21.10.2015	374	30	M	M	S	P	F		F		g	1	N	N	14	P		s		Y	1	N			N	t		Y	Y	Y	w	Y	N	Y	N	Y	N	N	N	N	N	Y	N	N	Y	2	2	3	1
22.10.2015	375	36	M	M	C	S	G		H		g	1	N	N	15	P		s		Y	1	N			N	t		Y	Y	Y	w	Y	N	Y	N	Y	N	N	Y	Y	N	N	N	N	Y	2	1	3	1
22.10.2015	376	55	M	M	S	P	F		F		g	1	Y	Y	17	P		p		Y	1	N			N	P		N	Y	Y	w	Y	N	N	Y	N	N	N	N	N	N	Y	Y	N	Y	2	1	3	2
22.10.2015	377	60	M	M	N	N	F		F		g	2	N	N	16	P		s		Y	1	Y	H		N	P		Y	N	Y	w	Y	N	Y	Y	Y	N	N	N	N	N	Y	Y	N	Y	>	2	3	1
22.10.2015	378	45	M	M	C	S	G		H		g	>	N	N	16	P		s		Y	1	Y	F		N	t		Y	Y	Y	w	Y	Y	Y	N	N	N	N	N	N	N	Y	N	Y	Y	2	2	3	1
23.10.2015	379	46	M	M	P	N	F		F		g	>	Y	Y	19	P		s		Y	1	Y	S	from school	N	P		N	Y	Y	w	Y	N	Y	Y	N	Y	N	N	N	N	N	Y	N	Y	2	3	3	2
24.10.2015	380	47	W	F	P	P	F		F		g	2	N	N	15	W		s		Y	1	N			N	t		Y	Y	Y	w	Y	N	Y	Y	N	N	N	N	N	N	Y	Y	N	Y	>	2	3	1
24.10.2015	381	45	M	M	S	P	F		M		g	<	N	N	17	P		s		Y	1	Y	M		N	t		Y	Y	Y	w	Y	N	Y	N	Y	Y	N	N	N	N	Y	N	N	N	>	2	3	1
25.10.2015	382	60	M	M	P	P	F		F		g	1	N	N	15	P		p		Y	1	N			N	t		N	Y	N		Y	Y	Y	Y	Y	Y	N	N	N	N	Y	N	N	Y	2	3	3	2
25.10.2015	383	32	M	M	S	P	F		F		g	2	N	N	15	P		s		Y	1	N			N	P		N	Y	Y	w	Y	Y	Y	Y	N	N	N	Y	N	N	Y	Y	N	Y	>	2	3	2
25.10.2015	384	60	M	M	S	S	F		F		g	1	Y	Y	14	P		s		Y	1	Y	H		N	P		Y	Y	Y	w	Y	N	N	Y	Y	N	N	N	N	N	Y	N	Y	Y	2	2	3	1
25.10.2015	385	45	M	M	P	N	F		F		g	1	N	N	17	P		p		Y	1	N			N	t		Y	Y	Y	w	Y	Y	N	N	N	N	N	N	N	N	Y	Y	N	Y	2	1	3	2
26.10.2015	386	35	M	M	S	P	F		H		g	>	N	N	15	P		s		Y	1	N			N	t		Y	Y	Y	w	Y	N	Y	N	Y	N	N	N	Y	N	Y	Y	N	Y	>	3	3	2
26.10.2015	387	48	M	M	C	S	G		F		g	>	N	N	13	P		s		Y	1	N			N	t		Y	Y	Y	w	Y	N	Y	Y	N	N	N	N	Y	N	Y	N	N	Y	2	2	3	1
26.10.2015	388	32	M	M	S	S	F		F		l	1	N	N	11	P		s		N		N			N	t		Y	Y	Y	w	Y	N	Y	N	Y	N	N	N	Y	N	N	N	N	Y	2	1	3	2
27.10.2015	389	49	W	F	P	P	M		M		g	>	N	N	12	W		m		N		N			N	t		N	Y	Y	w	Y	N	Y	Y	Y	N	N	N	N	N	Y	N	N	N	2	2	3	2
28.10.2015	390	50	M	M	S	P	F		F		g	1	N	N	19	P		s		Y	1	N			Y	t		Y	Y	Y	w	Y	Y	Y	Y	Y	Y	N	N	N	N	Y	Y	N	Y	2	2	3	3
29.10.2015	391	35	M	M	C	S	G		M		g	>	N	N	15	P		s		Y	1	Y	H		N	t		Y	Y	Y	w	Y	N	Y	Y	N	Y	N	N	N	N	Y	Y	Y	Y	2	2	3	2
30.10.2015	392	53	M	M	C	P	G		G		g	<	N	N	13	P		s		N		Y	S		N	t		Y	Y	Y	w	N	Y	Y	Y	Y	N	N	Y	Y	N	N	Y	N	Y	2	2	3	1
30.10.2015	393	32	M	M	C	S	G		F		g	>	N	N	11	P		s		N		N			N	t		Y	Y	Y	w	Y	N	Y	N	Y	N	N	Y	Y	N	Y	N	Y	Y	2	1	3	1
30.10.2015	394	25	M	M	P	N	F		F		g	1	N	N	15	P		s		N		N			N	P		N	N	Y	w	Y	N	N	Y	Y	N	N	N	Y	N	N	Y	Y	Y	2	3	3	2
30.10.2015	395	25	M	M	S	S	F		M		g	1	N	N	13	P		s		N		N			N	P		Y	Y	Y	w	Y	N	Y	N	Y	N	N	N	N	N	Y	Y	Y	Y	2	1	3	2
01.11.2015	396	20	M	M	P	N	F		F		g	1	N	N	11	P		s		N		N			N	t		Y	Y	Y	w	Y	N	Y	Y	N	Y	N	Y	N	N	Y	N	Y	Y	2	2	2	1
01.11.2015	397	22	M	M	S	S	G		M		g	>	N	N	13	P		s		N		N			N	t		Y	Y	Y	w	Y	Y	N	Y	Y	N	N	N	N	N	Y	Y	Y	Y	2	1	3	1
01.11.2015	398	28	M	M	S	S	F		M		g	1	N	N	15	P		s		Y	1	Y	M		N	t		N	Y	Y	w	Y	N	Y	Y	Y	Y	N	N	Y	N	Y	N	N	Y	2	2	3	1
02.10.2015	399	30	M	M	S	P	F		F		g	1	N	N	14	P		s		Y	1	Y	S		N	U		Y	N	Y	w	Y	N	Y	N	Y	N	N	Y	N	N	Y	Y	Y	Y	2	1	3	1
02.11.2015	400	25	M	M	C	P	G		F		g	>	N	N	17	W		m		Y	1	N			N	t		Y	Y	Y	w	Y	N	Y	Y	N	Y	N	N	N	N	Y	Y	Y	Y	2	2	3	1
03.11.2015	401	35	M	M	C	P	G		F		g	>	N	N	13	P		s		Y	1	Y	H		Y	t		Y	Y	Y	w	Y	N	Y	Y	N	N	N	N	Y	N	Y	Y	Y	Y	2	1	3	1
03.11.2015	402	40	M	M	P	P	F		F		g	1	N	N	16	P		s		Y	1	Y	H		N	P		N	Y	Y	w	Y	N	Y	N	N	Y	N	N	N	N	Y	Y	Y	Y	2	2	3	1
04.11.2015	403	48	M	M	P	P	F		F		g	1	N	N	18	P		s		Y	1	Y	F		N	t		N	Y	Y	w	Y	N	Y	Y	Y	N	N	N	N	N	Y	Y	N	Y	2	1	3	1
04.11.2015	404	32	M	M	C	P	G		F		g	>	N	N	13	P		s		N		N			N	t		Y	Y	Y	w	Y	N	Y	Y	N	Y	N	Y	N	N	Y	N	Y	Y	2	1	3	1
03.11.2015	405	30	M	M	P	P	F		F		l	<	N	N	12	P		s		N		N			Y	t		Y	Y	Y	w	Y	N	Y	N	Y	N	N	N	Y	N	Y	Y	Y	Y	2	1	3	1
05.11.2015	406	35	M	M	P	N	F		F		g	1	N	N	16	P		s		Y	1	N			N	t		N	Y	Y	w	Y	N	N	Y	Y	Y	N	2	N	N	Y	N	N	Y	2	2	3	2
10.11.2015	407	25	M	M	C	P	G		F		g	>	N	N	17	W		m		Y	1	N			N	t		Y	Y	Y	w	Y	N	Y	Y	N	Y	N	N	N	N	Y	Y	Y	Y	2	2	3	2
10.11.2015	408	30	M	M	C	C	G		D		g	>	N	N	13	P		s		N		N			N	t		Y	Y	Y	w	Y	N	N	N	Y	Y	N	N	N	N	Y	Y	Y	Y	2	1	3	1
12.11.2015	409	30	W	F	P	P	F		F		g	<	N	N	13	W		s		N		N			N	P		N	Y	N		Y	N	Y	N	Y	N	N	Y	Y	N	Y	N	Y	Y	2	2	3	1
12.11.2015	410	25	M	M	S	P	F		F		g	>	N	N	19	P		s		Y	1	N			N	t		N	Y	Y	w	Y	Y	Y	Y	Y	N	N	N	N	N	Y	N	N	Y	2	2	3	1
13.11.2015	411	48	M	M	P	P	F		F		g	1	Y	Y	19	P		s		Y	1	Y	H		N	t		Y	Y	Y	w	Y	N	Y	Y	Y	N	N	N	N	N	Y	N	N	Y	2	3	3	2
13.11.2015	412	32	M	M	C	S	G		F		g	>	N	N	13	P		s		N		N			N	t		Y	N	Y	w	Y	N	Y	N	N	N	N	N	Y	N	Y	N	N	Y	2	2	3	1
13.11.2015	413	45	M	M	P	N	F		F		g	1	N	N	16	P		s		Y	1	Y	M		N	t		Y	Y	Y	w	Y	Y	Y	Y	N	N	N	N	N	N	N	Y	N	Y	2	1	3	1
13.11.2015	414	36	M	M	S	P	F		F		g	1	N	N	13	P		s		N		N			N	P		N	Y	Y	w	Y	N	Y	N	N	Y	N	N	N	N	N	Y	N	Y	2	2	3	1
06.10.2015	415	48	M	M	P	P	F		F		g	1	N	N	16	P		s		Y	1	Y	H		N	P		N	Y	Y	w	Y	Y	N	Y	Y	N	N	N	N	N	Y	N	N	Y	2	2	3	1
06.10.2015	416	35	M	M	S	P	G		F		g	>	Y	Y	16	W		m		Y	1	N			N	t		Y	Y	Y	w	Y	N	Y	N	N	N	N	N	N	N	Y	N	Y	Y	2	1	3	1
06.10.2015	417	38	M	M	S	P	F		F		g	1	N	N	11	P		s		N		N			N	U		N	Y	N		Y	N	Y	N	N	N	N	N	Y	N	N	Y	N	Y	2	1	3	1
06.10.2015	418	25	M	M	S	P	F		F		l	1	N	N	14	P		s		Y	1	Y	H		N	t		Y	Y	Y	w	Y	Y	N	N	Y	N	N	N	N	N	N	Y	N	Y	2	2	3	1
06.10.2015	419	25	M	M	C	S	G		H		l	>	N	N	11	P		s		N		N			Y	t		Y	Y	Y	w	Y	N	Y	N	Y	N	N	N	N	N	Y	N	Y	Y	2	1	3	1
06.10.2015	420	20	M	M	C	S	G		F		l	>	N	N	10	P		s		N		N			N	t		Y	Y	Y	w	Y	N	Y	N	Y	N	N	N	N	N	Y	N	N	Y	2	2	3	1
06.10.2015	421	48	M	M	N	N	F		F		g	2	N	N	19	P		s		Y	1	Y	F		N	t		Y	Y	Y	w	Y	Y	Y	Y	N	Y	Y	N	N	N	N	N	N	Y	2	1	3	2
07.10.2015	422	50	M	M	P	P	F		F		g	1	N	N	14	P		s		Y	1	Y	M		N	U		N	N	Y	w	Y	Y	Y	N	N	N	N	N	N	N	Y	Y	N	Y	2	2	3	1
07.10.2015	423	32	M	M	S	P	M		M		g	>	N	N	11	P		s		N		N			N	t		Y	Y	Y	w	Y	N	Y	N	N	N	N	N	N	N	Y	N	Y	Y	2	1	3	1
07.10.2015	424	50	W	F	P	N	F		F		g	1	Y	Y	18	W		s		Y	1	N			N	U		N	Y	N		Y	N	Y	Y	N	N	N	N	N	N	Y	N	N	Y	>	1	3	1
07.10.2015	425	35	M	M	C	S	G		H		g	>	N	N	11	P		s		N		N			N	t		Y	Y	Y	w	Y	N	Y	N	N	N	N	N	Y	N	Y	N	Y	Y	2	2	3	2
07.10.2015	426	55	M	M	P	P	F		F		g	1	N	N	18	P		s		Y	1	N			N	U		N	Y	N		Y	Y	Y	N	N	N	N	N	N	N	Y	N	Y	Y	2	2	3	1
07.10.2015	427	48	M	M	P	N	F		F		g	1	Y	Y	19	P		s		Y	1	N			N	U		Y	Y	N		Y	N	N	N	N	N	N	N	N	N	Y	N	Y	Y	2	1	3	1
08.10.2015	428	32	M	M	S	P	G		H		l	>	N	N	10	P		s		N		N			N	t		Y	Y	Y	w	Y	N	N	N	N	N	N	N	Y	N	N	N	Y	Y	2	1	3	1
08.10.2015	429	25	M	M	C	P	G		F		g	>	N	N	14	P		s		Y	1	N			Y	t		Y	Y	Y	w	Y	N	Y	N	Y	N	N	N	N	N	N	Y	N	Y	2	2	3	1
08.10.2015	430	25	W	F	P	P	F		F		g	1	N	N	13	P		s		N		N			N	P		N	Y	N		Y	N	Y	N	N	N	N	N	N	N	Y	Y	Y	Y	2	1	3	1
08.10.2015	431	24	M	M	P	P	F		H		g	1	Y	Y	15	P		s		Y	1	N			N	t		N	Y	N		Y	Y	Y	Y	Y	N	N	N	N	N	N	N	N	Y	2	2	3	2
08.10.2015	432	26	M	M	P	P	F		F		g	1	N	N	14	P		s		Y	1	N			N	t		Y	Y	Y	w	Y	N	N	N	Y	N	N	N	Y	N	Y	N	Y	Y	2	2	3	2
09.10.2015	433	35	M	M	P	P	F		F		g	1	Y	Y	19	P		s		Y	1	N			N	t		N	Y	Y	w	Y	N	Y	Y	N	Y	N	N	Y	N	Y	N	N	Y	2	2	3	1
09.10.2015	434	26	M	M	P	P	F		F		l	1	N	N	16	P		s		Y	1	Y	S		N	U		N	Y	Y	w	Y	Y	Y	Y	N	N	N	N	N	N	N	N	Y	Y	2	2	3	1
09.10.2015	435	50	M	M	P	P	F		F		g	1	Y	Y	16	P		s		Y	1	N			N	P		N	Y	N		Y	N	Y	Y	N	N	N	N	N	N	Y	Y	N	Y	2	1	2	1
09.10.2015	436	32	M	M	S	P	F		F		g	<	N	N	18	W		m		N		N			Y	P		Y	Y	Y	w	Y	N	Y	N	N	Y	N	N	N	N	Y	N	N	Y	2	1	3	1
09.10.2015	437	25	M	M	P	P	F		F		g	1	Y	Y	12	P		s		N		N			N	P		N	Y	N		Y	Y	Y	N	N	N	N	N	N	N	N	Y	Y	Y	2	1	3	1
09.10.2015	438	36	M	M	P	P	F		F		g	1	Y	Y	16	P		s		Y	1	N			N	t		Y	Y	Y	w	Y	N	Y	N	N	Y	N	N	N	N	N	Y	N	Y	2	2	3	1
09.10.2015	439	40	M	M	S	P	F		F		g	1	N	N	14	P		s		Y	1	Y	H		N	U		N	Y	N		Y	N	Y	N	N	N	N	N	N	N	Y	Y	N	Y	2	1	3	1
10.10.2015	440	36	M	M	P	P	F		F		g	1	N	N	13	P		s		N		N			N	P		Y	Y	Y	w	Y	N	Y	Y	N	N	N	N	N	N	N	Y	Y	Y	2	2	3	1
10.10.2015	441	48	W	F	P	N	F		F		l	1	Y	Y	19	W		p		Y	1	Y	M		N	U		N	Y	N		Y	Y	N	N	N	N	N	N	N	N	Y	Y	N	Y	2	2	3	1
10.10.2015	442	35	M	M	N	N	F		F		g	1	N	N	18	P		s		Y	1	N			N	P		Y	Y	N		Y	N	Y	Y	N	N	N	N	N	N	Y	N	N	Y	2	2	3	1
10.10.2015	443	29	M	M	P	P	F		F		g	1	N	N	18	P		s		Y	1	N			N	P		Y	Y	Y	w	Y	N	Y	Y	N	N	N	N	N	N	Y	N	N	Y	2	1	3	1
10.10.2015	444	25	M	M	C	S	G		F		g	>	N	N	11	P		s		N		N			Y	t		Y	Y	Y	w	Y	N	Y	Y	Y	Y	N	N	Y	N	N	N	N	Y	2	1	3	1
10.10.2015	445	24	M	M	N	N	F		F		g	1	Y	Y	16	P		s		Y	1	N			N	P		Y	Y	Y	w	Y	N	Y	N	N	N	N	N	N	N	Y	Y	N	Y	2	2	3	1
11.10.2015	446	30	M	M	C	C	G		F		l	>	N	N	13	P		s		N		N			N	t		Y	Y	Y	w	Y	Y	Y	N	N	N	N	N	N	N	Y	N	N	Y	2	1	3	2
11.10.2015	447	45	M	M	N	N	F		F		g	1	Y	Y	18	P		s		Y	1	N			N	P		Y	Y	Y	w	Y	N	Y	N	Y	N	N	N	N	N	N	Y	Y	Y	2	2	3	1
11.10.2015	448	32	M	M	P	P	F		M		g	2	N	N	10	P		s		N		N			N	t		Y	Y	Y	w	Y	N	Y	N	Y	N	N	N	N	N	Y	N	N	Y	2	1	3	1
11.10.2015	449	33	M	M	C	P	G		F		g	>	N	N	10	P		s		N		N			N	t		Y	Y	Y	w	Y	N	N	Y	N	N	N	N	N	N	Y	N	N	Y	2	1	3	1
11.10.2015	450	25	M	M	S	P	F		F		g	1	N	N	11	P		s		N		N			N	P		Y	Y	Y	w	Y	N	Y	N	N	N	N	N	N	N	Y	Y	Y	Y	2	1	3	2
11.10.2015	451	25	M	M	C	S	G		M		g	>	N	N	17	P		s		Y	1	Y	F		N	t		Y	Y	Y	w	Y	Y	Y	N	N	N	N	N	Y	N	Y	N	N	Y	2	2	3	1
12.10.2015	452	45	W	F	S	N	F		F		g	1	Y	Y	15	W		s		Y	1	N			Y	U		N	Y	N		Y	N	Y	Y	N	Y	N	N	N	N	N	N	N	Y	2	3	3	1
12.10.2012	453	32	M	M	S	N	F		F		g	>	N	N	19	P		s		Y	1	N			N	P		N	Y	Y	w	Y	N	Y	N	Y	Y	N	N	N	N	Y	Y	N	Y	2	2	3	2
12.10.2015	454	50	M	M	P	N	F		F		g	1	Y	Y	18	P		s		Y	1	N			N	U		N	Y	Y	w	Y	N	Y	N	N	N	N	N	N	N	Y	N	Y	Y	2	2	3	2
12.10.2015	455	30	M	M	P	P	F		F		g	1	N	N	12	P		s		N		N			N	P		N	Y	N		Y	N	Y	Y	N	Y	N	N	N	N	Y	Y	N	Y	2	2	3	1
12.10.2015	456	25	M	M	S	S	F		F		g	>	N	N	15	P		s		Y	1	N			N	t		Y	Y	Y	w	Y	N	N	Y	Y	N	N	N	N	N	Y	N	Y	Y	2	2	3	1
12.10.2015	457	55	M	M	S	P	F		M		g	>	N	N	12	P		s		N		N			N	t		Y	Y	Y	w	Y	N	Y	N	Y	N	N	N	N	N	Y	N	Y	Y	2	1	3	1
13.10.2015	458	32	M	M	S	P	M		M		g	>	Y	Y	12	P		s		N		N			N	t		Y	Y	Y	w	Y	N	N	N	Y	N	N	N	Y	N	N	N	Y	Y	2	1	3	2
13.10.2015	459	30	M	M	C	S	G		F		l	>	N	N	11	P		s		N		N			N	t		Y	Y	Y	w	Y	N	Y	N	Y	N	N	N	N	N	Y	N	N	Y	2	1	3	1
13.10.2015	460	25	M	M	P	N	F		F		g	<	N	N	14	P		s		Y	1	N			N	P		N	Y	Y	w	Y	N	N	Y	N	N	N	N	N	N	Y	N	N	Y	2	2	3	1
13.10.2015	461	45	M	M	P	N	F		F		g	1	N	N	16	P		s		Y	1	N			N	U		N	Y	Y	w	Y	N	Y	Y	N	N	N	Y	N	N	Y	N	N	Y	2	2	3	1
13.10.2015	462	40	M	M	C	P	F		F		l	2	N	N	11	P		s		N		N			N	t		Y	Y	Y	w	Y	N	Y	N	Y	N	N	N	Y	N	Y	N	N	Y	2	1	3	1
14.10.2015	463	25	M	M	N	N	F		F		g	1	N	N	14	P		s		Y	1	N			N	U		Y	Y	Y	w	Y	N	Y	N	Y	N	N	N	Y	N	Y	N	N	N	2	2	3	1
14.10.2015	464	25	M	M	P	P	F		F		g	<	Y	Y	15	P		s		Y	1	Y	H		N	t		Y	Y	Y	w	Y	N	Y	Y	N	N	N	N	N	N	Y	N	Y	Y	2	1	3	1
14.10.2015	465	45	W	F	N	N	F		F		g	1	Y	Y	16	W		s		Y	1	Y	M		N	P		Y	Y	N		Y	Y	Y	Y	Y	N	N	N	N	N	N	N	N	Y	2	2	3	1
15.10.2015	466	40	M	M	S	P	F		F		g	1	N	N	15	P		s		Y	1	N			N	P		Y	Y	Y	w	Y	N	Y	Y	Y	N	N	Y	N	N	Y	N	N	Y	2	2	3	1
15.10.2015	467	35	M	M	P	N	F		F		g	2	N	N	18	P		s		Y	1	N			N	P		Y	Y	Y	w	Y	N	Y	N	N	N	N	N	N	N	Y	N	Y	Y	>	2	3	1
16.10.2015	468	38	M	M	P	N	F		F		g	>	N	N	14	P		s		N		Y	S		N	t		Y	Y	Y	w	Y	N	Y	Y	Y	N	N	N	Y	N	Y	Y	N	Y	2	2	3	1
16.10.2015	469	30	M	M	P	N	G		F		g	>	N	N	19	P		p		Y	1	N			N	t		Y	Y	Y	w	Y	Y	Y	Y	Y	N	N	N	N	N	N	N	Y	Y	2	2	3	1
16.10.2015	470	30	M	M	S	S	F		M		g	1	N	N	11	P		s		N		N			N	P		Y	Y	Y	w	Y	N	N	Y	Y	N	N	N	N	N	Y	Y	N	Y	2	1	3	1
16.10.2015	471	25	M	M	C	P	G		M		g	>	N	N	19	P		s		Y	1	N			N	t		Y	Y	Y	w	Y	N	Y	Y	Y	Y	N	N	N	N	N	N	Y	Y	2	3	3	1
16.10.2015	472	35	M	M	S	P	G		F		g	2	N	N	15	P		s		Y	1	N			N	t		Y	Y	Y	w	Y	N	Y	Y	Y	N	N	N	N	N	Y	N	Y	Y	2	1	3	2
16.10.2015	473	30	M	M	P	N	F		F		g	1	N	N	17	P		p		Y	1	N			N	t		Y	Y	Y	w	Y	Y	N	N	N	N	N	N	N	N	Y	Y	N	Y	2	1	3	1
17.10.2015	474	42	W	F	P	N	F		F		g	1	N	N	14	W		m		Y	1	N			N	U		N	Y	N		Y	Y	Y	N	N	N	N	N	N	N	Y	Y	N	Y	2	1	3	2
17.10.2015	475	30	M	M	C	P	G		M		g	>	N	N	13	P		s		N		N			N	t		Y	Y	Y	w	Y	Y	Y	Y	N	N	N	N	N	N	N	Y	N	Y	2	1	3	1
17.10.2015	476	56	M	M	P	P	M		F		g	>	N	N	17	P		s		Y	1	Y	F		N	t		Y	Y	Y	w	Y	Y	Y	N	N	Y	N	N	N	N	Y	Y	N	Y	>	2	3	1
17.10.2015	477	48	M	M	C	S	G		D		g	>	N	N	11	P		p		N		N			N	t		Y	Y	Y	w	Y	Y	Y	Y	N	N	N	N	N	N	Y	N	Y	Y	2	2	3	1
17.10.2015	478	49	M	M	P	S	F		F		g	1	Y	Y	16	P		s		N		N			N	t		Y	Y	Y	w	N	Y	Y	Y	Y	Y	N	N	N	N	Y	N	N	Y	2	2	3	1
17.10.2015	479	32	M	M	C	S	G		M		g	>	N	N	13	W		m		Y	1	N			N	t		N	Y	Y	w	Y	N	Y	Y	N	Y	N	N	N	N	N	N	N	Y	2	1	3	1
18.10.2015	480	30	M	M	S	P	F		M		g	1	N	N	15	P		s		Y	1	Y	M		N	t		Y	Y	Y	w	Y	N	N	N	Y	Y	Y	N	N	N	N	Y	Y	Y	2	2	3	1
18.10.2015	481	25	M	M	C	S	G		F		g	>	N	N	13	P		s		N		N			N	t		Y	Y	Y	w	Y	N	Y	N	N	Y	N	N	N	N	N	N	Y	Y	2	2	3	1
18.10.2015	482	45	W	F	N	N	F		F		g	1	Y	Y	19	P		s		Y	1	N			N	t		N	Y	N		Y	N	Y	N	N	N	N	N	N	N	Y	N	Y	Y	2	1	3	1
18.10.2015	483	40	M	M	C	C	G		D		g	>	N	N	15	P		s		Y	1	N			N	t		Y	Y	Y	w	Y	N	Y	N	N	Y	N	N	N	N	Y	Y	N	Y	2	1	3	1
18.10.2015	484	35	M	M	C	C	G		D		g	>	N	N	14	P		s		Y	1	Y	H		Y	t		Y	Y	Y	w	Y	N	Y	N	N	Y	N	N	N	N	Y	Y	N	Y	2	1	3	1
18.10.2015	485	55	W	F	N	N	F		F		g	2	Y	Y	14	W		s		Y	1	Y	H		N	t		N	Y	Y	w	Y	N	Y	Y	Y	N	N	N	N	N	Y	N	N	Y	2	2	3	2
19.10.2015	486	50	M	M	S	P	F		F		g	1	N	N	16	P		s		Y	1	Y	M		N	P		N	Y	Y	w	Y	N	Y	N	N	N	N	N	N	N	Y	Y	N	Y	2	1	3	1
19.10.2015	487	32	M	M	S	P	F		M		g	>	N	N	16	P		s		Y	1	N			N	t		Y	Y	Y	w	Y	N	Y	N	Y	Y	N	N	N	N	Y	N	Y	Y	2	2	3	1
19.10.2015	488	25	M	M	S	P	G		F		g	>	N	N	15	P		s		Y	1	Y	H		N	t		Y	Y	Y	w	Y	Y	N	N	N	N	N	N	Y	N	Y	N	Y	Y	2	1	3	1
19.10.2015	489	35	M	M	S	P	F		F		g	1	Y	Y	16	P		s		Y	1	Y	M		N	t		Y	Y	Y	w	Y	N	Y	N	N	Y	N	N	N	N	Y	Y	N	Y	2	1	2	1
20.10.2015	490	25	M	M	C	P	G		M		l	>	N	N	13	P		s		N		N			N	t		Y	Y	Y	w	Y	N	Y	N	N	Y	N	N	N	N	N	N	Y	Y	2	1	3	1
20.10.2015	491	25	M	M	N	N	F		F		g	1	Y	Y	11	P		s		N		N			N	t		Y	Y	Y	w	Y	N	Y	Y	N	Y	N	N	N	N	Y	N	Y	Y	2	3	3	1
20.10.2015	492	38	D	F	S	S	M		F		l	2	N	N	13	W		s		Y	1	Y	F		N	t		N	Y	Y	w	Y	N	Y	Y	Y	N	N	N	N	N	Y	N	N	Y	2	2	3	2
20.10.2015	493	25	M	M	P	P	F		F		g	1	N	N	15	P		s		Y	1	Y	H		N	U		N	Y	Y	w	Y	Y	N	N	N	Y	N	N	N	N	Y	N	Y	Y	2	1	3	1
21.10.2015	494	45	M	M	P	N	F		F		g	<	N	N	19	P		s		Y	1	Y	M		N	P		N	Y	Y	w	Y	Y	N	Y	N	Y	N	N	N	N	N	N	Y	Y	2	1	3	2
21.10.2015	495	25	M	M	S	S	F		F		l	1	Y	Y	11	P		s		N		N			N	U		N	Y	N		Y	N	Y	N	N	Y	N	N	N	N	Y	Y	N	Y	2	1	3	1
21.10.2015	496	20	M	M	S	S	F		F		g	1	N	N	12	P		s		N		N			N	t		Y	Y	Y	w	Y	N	Y	N	Y	N	N	N	N	N	Y	N	Y	Y	2	2	3	2
21.10.2015	497	20	M	M	C	S	G		F		g	>	N	N	12	P		s		N		N			N	t		Y	Y	Y	w	Y	N	Y	N	N	N	N	N	N	N	Y	Y	N	Y	2	1	2	2
21.10.2015	498	25	M	M	C	S	G		H		g	1	N	N	11	P		s		N		N			N	t		Y	Y	Y	w	Y	N	Y	N	Y	N	N	N	N	N	Y	Y	N	Y	2	1	3	1
22.10.2015	499	28	M	M	C	S	F		F		l	1	N	N	10	P		s		N		N			N	P		N	Y	Y	w	Y	N	N	N	Y	N	N	N	Y	N	N	Y	N	Y	2	1	3	1
22.10.2015	500	52	W	F	P	P	F		F		g	1	Y	Y	16	W		p		Y	1	N			N	t		Y	Y	Y	w	Y	Y	Y	Y	Y	Y	N	N	N	N	N	N	N	Y	2	2	3	1
22.10.2015	501	48	W	F	P	P	F		F		g	1	Y	Y	16	W		s		Y	1	N			Y	P		N	Y	N		Y	N	Y	Y	Y	N	N	N	N	N	Y	N	Y	Y	2	2	3	2
22.10.2015	502	25	M	M	C	S	G		F		g	>	N	N	16	P		s		Y	1	Y	S		N	t		Y	Y	Y	w	Y	N	Y	N	Y	N	N	N	N	N	Y	N	Y	Y	2	1	3	1
22.10.2015	503	26	M	M	S	S	F		F		g	1	N	N	14	P		s		Y	1	N			N	P		N	Y	Y	w	Y	N	N	N	Y	Y	N	N	N	N	N	Y	N	Y	2	1	3	1
23.10.2015	504	20	M	M	P	N	F		F		l	1	N	N	17	P		s		Y	1	Y	H		N	U		Y	Y	Y	w	N	Y	Y	Y	Y	N	N	N	N	N	Y	N	N	Y	2	1	1	2
23.10.2015	505	30	M	M	S	S	F		F		g	1	N	N	15	P		s		Y	1	Y	M		N	t		Y	Y	Y	w	Y	N	Y	N	Y	N	N	N	N	N	Y	N	N	Y	2	1	3	1
23.10.2015	506	35	M	M	C	S	G		H		g	>	N	N	13	P		s		Y	1	N			N	t		Y	Y	Y	w	Y	N	Y	N	Y	N	N	N	N	N	Y	N	N	Y	2	2	3	1
23.10.2015	507	38	M	M	S	P	F		F		g	1	N	N	12	P		s		N		N			N	t		N	Y	Y	w	Y	N	Y	N	Y	N	N	N	N	N	Y	N	N	Y	2	2	3	1
06.10.2015	508	45	M	M	P	P	F		F		g	1	N	N	16	P		s		Y	1	Y	H		N	P		N	Y	Y	w	Y	Y	N	Y	Y	N	N	N	N	N	Y	N	Y	Y	2	2	3	2
06.10.2015	509	32	M	M	S	P	G		F		g	>	Y	Y	16	W		m		Y	1	N			N	t		Y	Y	Y	w	Y	N	Y	N	N	N	N	N	N	N	Y	N	Y	Y	2	1	3	1
06.10.2015	510	30	M	M	S	S	F		F		g	1	N	N	14	P		s		Y	1	N			N	P		N	Y	N		Y	N	Y	N	N	Y	N	N	N	N	Y	N	N	Y	2	2	3	2
06.10.2015	511	25	M	M	S	S	F		F		g	1	N	N	13	P		s		N		N			N	t		Y	Y	Y	w	Y	N	Y	Y	N	N	N	N	N	N	Y	Y	N	Y	2	1	3	1
07.10.2015	512	25	M	M	S	S	M		F		g	2	N	N	13	P		s		N		N			N	t		Y	Y	Y	w	Y	N	Y	Y	N	N	N	N	N	N	Y	Y	N	Y	2	2	3	1
07.10.2015	513	28	M	M	P	P	F		F		g	1	N	N	16	P		s		Y	1	Y	S		N	P		N	Y	Y	w	Y	Y	Y	N	N	N	N	N	N	N	Y	Y	N	Y	2	2	3	1
07.10.2015	514	29	W	F	S	S	M		D		l	2	N	N	14	P		s		Y	1	Y	H		N	t		Y	Y	Y	w	Y	N	Y	N	Y	N	N	N	N	N	Y	N	N	Y	2	2	3	1
07.10.2015	515	55	M	M	P	P	F		F		g	1	Y	Y	19	P		s		Y	1	Y	M		N	t		N	Y	Y	w	Y	N	Y	N	N	Y	N	N	N	N	N	Y	N	Y	2	1	3	1
08.10.2015	516	35	M	M	S	S	F		F		g	1	N	N	14	P		s		Y	1	Y	M		N	U		N	Y	Y	w	Y	N	Y	N	Y	N	N	N	N	N	Y	N	N	Y	2	1	3	1
08.10.2015	517	46	M	M	N	N	F		F		g	>	N	N	19	P		s		Y	1	N			N	t		Y	Y	Y	w	Y	Y	Y	N	Y	N	N	N	N	N	N	Y	N	Y	2	1	2	2
08.10.2015	518	30	M	M	S	S	M		F		g	2	N	N	11	P		s		N		N			N	t		Y	Y	Y	w	Y	N	Y	N	N	Y	N	N	N	N	Y	N	N	Y	2	2	3	1
08.10.2015	519	35	M	M	C	P	G		M		g	>	N	N	12	P		s		N		N			N	t		Y	Y	Y	w	Y	Y	Y	Y	Y	N	N	N	N	N	Y	N	N	Y	2	2	3	1
09.10.2015	520	40	M	M	P	P	F		F		g	2	N	N	15	P		s		Y	1	N			N	P		N	Y	N		Y	Y	Y	Y	N	N	N	N	N	N	Y	Y	N	Y	>	2	3	2
09.10.2015	521	35	M	M	C	C	G		D		g	>	N	N	16	P		s		Y	1	Y	H		N	t		Y	Y	Y	w	Y	N	Y	N	N	Y	N	N	N	N	Y	N	N	Y	2	1	3	1
09.10.2015	522	25	M	M	C	C	G		F		g	>	N	N	17	W		m		Y	1	N			N	t		Y	Y	Y	w	Y	N	Y	N	N	N	N	N	N	N	Y	N	Y	Y	2	2	3	1
10.10.2015	523	25	M	M	C	C	G		D		g	>	N	N	13	P		s		N		N			N	t		Y	Y	Y	w	Y	N	N	N	Y	N	N	N	N	N	Y	N	N	Y	2	1	2	2
10.10.2015	524	30	M	M	C	S	G		F		g	>	N	N	10	P		s		N		N			N	t		Y	Y	Y	w	Y	N	N	N	Y	N	N	N	Y	N	Y	N	N	Y	2	1	3	1
10.10.2015	525	45	M	M	N	N	F		F		g	2	N	N	14	P		s		Y	1	N			N	t		N	Y	N		Y	Y	Y	Y	Y	Y	N	N	N	N	N	N	Y	N	2	2	3	1
10.10.2015	526	32	M	M	P	N	F		F		g	1	N	N	16	P		s		Y	1	Y	M		N	t		N	Y	Y	w	Y	N	Y	Y	N	N	N	N	N	N	Y	Y	N	Y	2	2	3	1
11.10.2015	527	25	M	M	P	P	F		F		g	1	Y	Y	16	P		s		Y	1	Y	M		N	P		N	Y	N		Y	Y	Y	N	Y	N	N	N	N	N	N	N	Y	Y	>	1	3	1
11.10.2015	528	20	M	M	S	P	F		F		l	1	N	N	11	P		s		N		N			N	t		Y	Y	Y	w	Y	N	Y	N	Y	N	N	N	N	N	Y	N	N	Y	2	1	3	1
11.10.2015	529	22	M	M	S	P	F		F		g	1	N	N	15	P		s		Y	1	N			N	U		Y	Y	N		Y	Y	N	N	N	N	N	N	N	N	Y	Y	N	Y	2	2	3	1
12.10.2015	530	48	M	M	P	P	F		F		g	1	Y	Y	16	P		s		Y	1	Y	H		N	P		Y	Y	Y	w	Y	N	Y	N	N	N	N	N	N	N	Y	Y	N	Y	2	1	3	1
13.10.2015	531	25	M	M	C	P	G		M		g	>	N	N	12	P		s		N		N			N	t		Y	Y	Y	w	Y	Y	Y	Y	Y	Y	N	N	N	N	Y	Y	N	Y	2	1	3	2
13.10.2015	532	45	W	F	N	N	F		F		g	1	Y	Y	19	P		s		Y	1	N			N	t		N	Y	N		Y	N	Y	N	N	N	N	N	N	N	Y	Y	N	Y	2	1	3	1
13.10.2015	533	25	M	M	P	P	F		F		g	1	Y	Y	16	P		s		Y	1	Y	H		N	t		Y	Y	Y	w	Y	N	N	Y	N	N	N	N	N	N	Y	N	Y	Y	2	1	3	2
13.10.2015	534	40	M	M	S	P	F		F		g	1	N	N	14	P		s		Y	1	N			N	t		Y	Y	Y	w	Y	N	Y	N	Y	N	N	N	N	N	Y	N	N	Y	2	1	3	2
14.10.2015	535	25	M	M	P	P	F		F		g	1	Y	Y	14	P		s		Y	1	N			N	t		N	Y	Y	w	Y	N	N	Y	Y	Y	N	N	N	N	Y	N	N	Y	2	1	3	2
14.10.2015	536	28	M	M	C	P	G		M		g	>	N	N	15	P		s		Y	1	N			N	t		Y	Y	Y	w	Y	N	Y	N	Y	N	N	N	N	N	Y	N	N	Y	>	2	3	2
14.10.2015	537	55	M	M	P	N	F		F		g	1	N	N	16	P		s		Y	1	Y	M		N	P		Y	Y	Y	w	Y	Y	N	Y	N	N	N	N	N	N	Y	N	N	Y	2	2	3	2
15.10.2015	538	40	M	M	P	N	F		F		g	1	N	N	13	P		s		N		N			N	P		Y	Y	Y	w	Y	N	Y	Y	Y	N	N	N	N	N	Y	N	Y	Y	2	2	3	2
15.10.2015	539	35	M	M	P	N	F		M		g	2	N	N	17	P		s		Y	1	Y	H		Y	t		Y	Y	Y	w	Y	N	Y	Y	Y	Y	N	N	N	N	Y	N	Y	Y	2	2	3	2
15.10.2015	540	25	M	M	C	S	G		D		g	>	N	N	14	P		s		Y	1	Y	M		N	t		Y	Y	Y	w	Y	N	Y	N	Y	Y	N	N	N	N	Y	N	Y	Y	2	1	3	1
15.10.2015	541	40	M	M	S	S	F		M		g	1	N	N	13	P		s		N		N			N	t		Y	N	Y	w	N	N	N	Y	Y	Y	N	N	N	N	Y	N	N	Y	2	1	3	1
16.10.2015	542	48	M	M	S	P	F		F		g	>	N	N	15	P		s		Y	1	Y	M		N	t		Y	Y	Y	w	Y	N	N	Y	Y	N	N	N	N	N	Y	Y	N	Y	>	2	3	2
16.10.2015	543	25	M	M	P	P	F		F		g	1	Y	Y	14	P		s		Y	1	N			N	t		N	Y	Y	w	Y	N	N	Y	Y	N	N	N	N	N	Y	N	Y	Y	2	1	3	1
16.10.2015	544	35	M	M	P	N	F		F		g	2	Y	Y	16	P		s		Y	1	N			N	P		N	Y	Y	w	Y	N	Y	Y	Y	N	N	N	N	N	Y	Y	N	Y	2	1	3	2
17.10.2015	545	48	M	M	S	P	M		M		g	>	N	N	14	P		s		Y	1	N			N	t		Y	Y	Y	w	Y	N	Y	Y	Y	N	N	N	N	N	Y	Y	N	Y	2	1	3	2
17.10.2015	546	45	M	M	S	S	F		F		g	1	N	N	16	P		s		Y	1	N			N	t		N	Y	Y	w	Y	Y	Y	N	Y	Y	N	N	N	N	Y	N	N	Y	>	1	3	1
17.10.2015	547	45	M	M	S	N	F		F		g	1	Y	Y	16	P		s		Y	1	Y	H		N	P		Y	Y	Y	w	Y	N	Y	Y	Y	N	N	N	N	N	Y	N	Y	Y	2	1	3	1
17.10.2015	548	50	M	M	C	P	M		M		g	>	N	N	19	P		s		Y	1	N			N	t		Y	Y	Y	w	Y	Y	Y	N	N	N	N	N	N	N	Y	Y	N	Y	>	2	3	2
18.10.2015	549	25	M	M	S	S	F		F		l	1	N	N	11	P		s		N		N			N	t		Y	Y	Y	w	Y	N	Y	N	Y	N	N	N	N	N	N	N	Y	Y	2	1	3	2
18.10.2015	550	25	M	M	P	P	F		F		g	1	N	N	14	P		s		Y	1	N			N	P		Y	Y	Y	w	Y	N	N	N	Y	N	N	N	N	N	Y	N	Y	Y	2	1	2	2
19.10.2015	551	25	M	M	S	P	M		F		g	>	N	N	13	P		s		Y	1	N			N	t		Y	Y	Y	w	Y	N	Y	Y	Y	N	N	N	N	N	Y	Y	N	N	2	1	3	2
19.10.2015	552	30	M	M	C	P	G		F		g	>	N	N	14	P		p		Y	1	N			N	t		Y	Y	Y	w	Y	N	Y	Y	Y	N	N	N	Y	N	N	N	Y	Y	2	1	2	2
19.10.2015	553	48	M	M	N	N	F		F		g	1	N	N	17	P		s		Y	1	Y	M		N	P		Y	Y	Y	w	Y	N	N	Y	Y	N	N	N	N	N	Y	N	Y	Y	2	1	3	2
19.10.2015	554	35	M	M	S	S	G		M		g	>	N	N	13	P		s		Y	1	N			N	t		N	Y	Y	w	Y	N	Y	Y	N	Y	N	N	N	N	Y	N	N	Y	2	1	3	1
19.10.2015	555	30	M	M	S	S	F		F		l	>	N	N	10	P		s		N		N			N	P		N	Y	Y	w	Y	N	Y	N	N	Y	N	N	N	N	Y	N	Y	Y	2	1	3	2
20.10.2015	556	30	M	M	N	P	F		F		g	<	Y	Y	12	P		s		N		N			N	P		N	Y	N		Y	N	N	N	N	N	N	N	N	N	Y	Y	N	Y	2	2	3	2
20.10.2015	557	45	M	M	S	P	M		F		g	>	N	N	19	P		s		Y	1	N			N	P		Y	Y	Y	w	Y	N	Y	N	Y	N	N	N	N	N	Y	N	Y	Y	2	1	3	2
20.10.2015	558	50	M	M	S	P	M		M		g	>	N	N	11	P		s		N		N			N	t		Y	Y	Y	w	Y	N	Y	N	N	N	N	N	N	N	Y	N	Y	Y	2	1	3	2
20.10.2015	559	42	M	M	P	P	F		F		g	1	Y	Y	18	P		p		Y	1	N			N	P		Y	Y	Y	w	Y	N	Y	Y	N	N	N	N	N	N	Y	N	N	Y	2	1	3	2
20.10.2015	560	25	M	M	C	C	G		D		g	>	N	N	14	P		s		Y	1	N			N	t		N	Y	Y	w	Y	N	Y	N	N	N	N	N	Y	N	Y	N	N	Y	2	1	3	2
20.10.2015	561	28	M	M	S	S	M		M		l	2	N	N	11	P		s		N		N			N	t		Y	Y	Y	w	Y	Y	Y	Y	N	N	N	N	N	N	Y	N	Y	Y	2	2	3	2
20.10.2015	562	29	D	F	P	P	F		F		g	1	N	N	13	P		s		N		N			N	P		N	Y	N		Y	N	Y	N	N	N	N	N	N	N	Y	Y	N	Y	2	1	3	1
21.10.2015	563	44	W	F	P	P	M		M		g	1	N	N	11	P		s		N		N			N	t		Y	Y	Y	w	Y	N	Y	N	Y	N	N	N	N	N	N	N	Y	Y	2	1	3	2
21.10.2015	564	25	M	M	C	S	G		M		g	>	N	N	13	W		m		Y	1	N			N	t		N	Y	Y	w	Y	N	Y	Y	N	Y	N	N	N	N	N	N	N	Y	2	1	3	1
21.10.2015	565	42	M	M	P	P	F		F		g	2	Y	Y	19	P		s		Y	1	N			N	U		N	Y	N		Y	N	N	Y	Y	Y	N	N	N	N	Y	Y	N	Y	2	1	3	2
21.10.2015	566	35	M	M	S	P	F		F		g	<	Y	Y	13	P		s		N		Y	S		N	t		Y	Y	Y	w	Y	N	Y	Y	Y	Y	N	N	N	N	N	Y	N	Y	2	1	3	1
21.10.2015	567	30	M	M	N	P	F		F		g	1	N	N	14	P		s		Y	1	N			N	t		Y	Y	Y	w	Y	N	N	N	Y	N	Y	N	N	N	Y	N	Y	Y	2	2	3	1
22.10.2015	568	44	W	F	N	N	F		F		g	1	Y	Y	18	W		p		Y	1	N			N	U		N	Y	N		Y	N	N	Y	N	N	N	N	N	N	Y	Y	N	Y	2	1	3	2
22.10.2015	569	25	M	M	S	P	M		F		l	1	N	N	11	P		s		N		N			N	t		Y	Y	Y	w	Y	N	Y	N	N	N	N	N	Y	N	Y	N	Y	Y	2	1	3	1
22.10.2015	570	30	M	M	P	N	F		F		g	1	N	N	11	P		s		N		N			N	P		Y	Y	Y	w	Y	N	N	N	Y	N	N	N	N	N	Y	N	N	Y	2	1	3	2
22.10.2015	571	54	M	M	P	P	F		F		g	1	N	N	15	W		m		Y	1	N			N	t		N	Y	Y	w	Y	N	Y	Y	N	N	N	N	N	N	Y	N	Y	Y	2	1	3	2
23.10.2015	572	35	M	M	P	P	M		F		g	1	N	N	13	P		s		N		N			N	U		N	Y	Y	w	Y	N	N	N	Y	N	N	N	N	N	Y	N	N	Y	2	1	3	1
23.10.2015	573	30	M	M	C	S	G		H		g	>	N	N	11	P		p		N		N			N	t		Y	Y	Y	w	Y	N	Y	N	Y	N	N	N	N	N	Y	N	N	Y	2	2	3	1
23.10.2015	574	25	M	M	S	P	F		F		g	1	N	N	10	P		s		N		N			N	P		N	Y	Y	w	Y	N	N	Y	N	N	N	N	N	N	Y	Y	N	Y	2	1	3	1
23.10.2015	575	28	M	M	P	P	F		F		g	1	N	N	12	P		s		N		N			N	P		Y	Y	Y	w	Y	N	Y	Y	N	Y	N	N	N	N	Y	N	Y	Y	2	2	2	2
23.10.2015	576	49	M	M	P	P	F		F		g	1	N	N	18	P		s		Y	1	N			Y	U		N	Y	Y	w	Y	Y	Y	Y	N	N	N	N	N	N	Y	N	N	Y	2	1	3	2
24.10.2015	577	30	M	M	P	P	F		F		g	1	N	N	18	P		s		Y	1	N			N	P		Y	Y	Y	w	Y	N	Y	Y	N	N	N	N	N	N	Y	N	Y	Y	2	1	3	1
24.10.2015	578	45	M	M	C	S	G		F		g	>	N	N	19	W		m		Y	1	N			N	t		Y	Y	Y	w	Y	N	Y	N	N	N	N	N	N	N	Y	Y	N	Y	2	1	3	1
24.10.2015	579	30	M	M	C	S	G		M		g	>	N	N	15	P		s		N		N			N	t		Y	Y	Y	w	Y	Y	Y	N	N	N	N	N	N	N	Y	N	Y	Y	2	1	2	2
24.10.2015	580	25	M	M	P	P	F		F		g	1	Y	Y	17	P		s		Y	1	N			N	P		Y	Y	Y	w	Y	N	Y	Y	Y	N	N	N	N	N	Y	Y	N	Y	2	1	3	1
24.10.2015	581	25	M	M	P	P	F		F		g	1	N	N	15	P		s		N		N			N	t		Y	Y	Y	w	Y	N	Y	N	N	N	N	N	N	N	Y	N	Y	Y	2	1	3	2
25.10.2015	582	45	M	M	N	N	F		F		g	1	Y	Y	18	P		s		Y	1	N			N	P		Y	Y	Y	w	Y	N	Y	N	Y	N	N	N	N	N	N	Y	N	Y	2	1	3	1
25.10.2015	583	38	M	M	C	P	G		F		g	>	N	N	11	P		s		N		N			N	t		Y	Y	Y	w	Y	N	N	N	Y	N	N	N	N	N	Y	N	N	Y	2	1	3	2
25.10.2015	584	30	M	M	C	S	G		H		g	>	N	N	13	P		s		N		N			N	t		Y	Y	Y	w	Y	N	Y	N	Y	N	N	N	N	N	Y	N	Y	Y	2	1	2	1
25.10.2015	585	25	M	M	P	P	M		M		g	>	N	N	10	P		s		N		N			N	t		Y	Y	Y	w	Y	N	Y	N	Y	N	N	N	N	N	Y	N	Y	Y	2	1	3	2
26.10.2015	586	25	M	M	P	P	F		F		l	1	Y	Y	12	P		s		N		N			N	P		Y	Y	Y	w	Y	N	Y	N	N	N	N	N	N	N	Y	N	Y	Y	2	2	3	2
26.10.2016	587	20	M	M	C	S	G		M		g	>	N	N	18	W		m		Y	1	Y	F		N	t		N	Y	Y	w	Y	N	Y	N	N	N	N	N	N	N	Y	N	Y	Y	2	2	3	1
26.10.2015	588	30	M	M	C	C	G		D		g	>	N	N	17	P		s		Y	1	Y	H		N	t		Y	Y	Y	w	Y	N	Y	N	N	Y	N	N	N	N	Y	N	N	N	2	1	3	2
26.10.2015	589	40	M	M	N	P	F		F		g	<	Y	Y	15	P		s		Y	1	N			N	P		N	Y	Y	w	N	N	N	N	Y	N	N	N	N	N	Y	N	Y	Y	2	1	3	1
28.10.2015	590	45	M	M	P	P	F		F		g	1	N	N	18	P		s		Y	1	N			N	P		Y	Y	Y	w	Y	N	N	N	Y	N	N	N	Y	N	Y	Y	N	Y	2	2	3	1
28.10.2015	591	20	M	M	P	P	F		F		g	1	N	N	12	P		s		N		N			N	P		N	Y	N		Y	N	N	Y	Y	N	N	N	N	N	N	Y	Y	Y	2	1	2	2
28.10.2015	592	48	W	F	N	N	F		F		g	1	N	N	16	W		p		Y	1	N			N	U		N	Y	N		Y	N	N	Y	Y	N	N	N	Y	N	Y	Y	N	Y	2	1	2	2
29.10.2015	593	25	M	M	S	S	F		F		g	<	N	N	13	P		s		N		N			N	t		Y	Y	Y	w	Y	N	Y	N	Y	Y	N	N	Y	N	Y	Y	N	Y	2	1	3	1
30.10.2015	594	25	M	M	S	P	F		F		g	1	N	N	11	P		s		N		N			N	P		Y	Y	Y	w	Y	N	N	Y	N	N	N	N	N	N	Y	N	Y	Y	2	1	3	1
12.10.2015	595	49	M	M	N	N	F		F		g	<	Y	Y	14	P		s		Y	1	N			N	t		Y	Y	Y	w	Y	N	N	Y	N	N	N	N	N	N	Y	Y	N	Y	2	1	3	2
12.10.2015	596	25	M	M	P	P	F		F		g	1	Y	Y	18	P		s		Y	1	N			N	U		N	Y	N		Y	N	Y	Y	Y	Y	N	N	N	N	Y	N	N	Y	2	1	2	2
12.10.2015	597	30	M	M	C	P	G		M		g	1	N	N	12	P		s		N		N			N	t		Y	Y	Y	w	Y	N	N	Y	N	N	N	N	N	N	Y	N	N	Y	2	2	2	2
10.10.2015	598	46	M	M	N	N	F		F		l	1	N	N	18	P		p		Y	1	N			N	t		Y	Y	Y	w	Y	Y	Y	Y	N	N	N	N	N	N	Y	N	N	Y	2	3	2	2
09.10.2015	599	25	W	F	P	P	F		F		g	1	N	N	16	W		s		Y	1	N			N	t		Y	Y	Y	w	Y	Y	Y	Y	Y	Y	N	N	N	N	N	N	N	Y	2	2	2	2
05.10.2015	600	25	M	M	S	S	G		G		g	1	N	N	15	P		s		Y	1	N			N	P		N	Y	Y	w	Y	Y	Y	Y	N	N	N	N	N	N	Y	N	N	Y	2	2	3	1
27.10.2015	601	49	D	F	P	P	F		F		g	1	N	N	18	W		s		Y	1	N			N	t		N	Y	Y	w	Y	Y	Y	Y	Y	N	N	N	N	N	Y	Y	N	Y	2	2	3	1
20.10.2015	602	30	M	M	P	P	F		F		g	1	N	N	14	P		s		Y	1	Y	F		N	U		N	Y	N		Y	Y	Y	Y	N	N	N	N	N	N	Y	N	N	Y	2	1	3	2
18.10.2015	603	25	M	M	S	P	G		M		g	>	Y	Y	11	P		s		N		N			N	t		Y	Y	N		Y	N	Y	Y	Y	N	N	N	N	N	N	N	Y	Y	2	1	2	2
20.10.2015	604	30	M	M	N	N	F		F		g	1	Y	Y	15	P		s		Y	1	Y	M		N	t		N	Y	N		Y	N	Y	Y	N	N	N	N	N	N	Y	N	N	Y	2	3	2	2
15.10.2015	605	38	M	M	P	P	F		G		l	1	N	N	17	P		p		Y	1	N			N	t		Y	Y	Y	w	Y	Y	N	N	N	N	N	N	N	N	Y	N	Y	Y	2	1	3	1
16.10.2015	606	30	M	M	S	P	M		F		g	1	N	N	12	P		s		N		N			N	t		Y	Y	Y	w	Y	N	Y	Y	N	N	N	N	N	N	Y	N	Y	Y	2	1	3	1
22.10.2015	607	25	M	M	S	P	d	daily labourer	G	daily labourer	g	1	N	N	10	P		s		N		N			N	t		N	Y	Y	w	Y	N	N	Y	N	N	N	N	N	N	Y	N	N	Y	2	1	3	1
19.10.2015	608	30	W	F	C	C	G		F		g	2	N	N	18	W		s		Y	1	N			N	t		Y	Y	Y	w	Y	N	Y	N	N	Y	N	N	N	N	Y	N	Y	Y	2	1	3	1
17.10.2015	609	43	M	M	P	P	F		F		g	1	Y	Y	18	P		s		Y	1	N			N	P		N	Y	N		Y	N	Y	Y	Y	Y	N	N	N	N	Y	Y	N	Y	2	1	3	2
14.10.2015	610	30	M	M	C	S	G		G		g	>	N	N	17	P		s		Y	1	N			N	t		Y	Y	Y	w	Y	N	Y	Y	N	N	N	N	N	N	Y	Y	Y	Y	2	1	3	1
16.10.2015	611	44	M	M	P	N	F		F		g	1	N	N	18	P		s		Y	1	N			N	P		N	Y	N		Y	N	Y	N	Y	N	N	Y	N	N	N	Y	Y	Y	2	1	3	1
12.10.2015	612	25	M	M	P	N	F		F		g	>	Y	Y	18	P		s		Y	1	N			N	P		N	Y	N		Y	N	Y	Y	N	N	N	N	N	N	N	Y	N	Y	2	2	2	1
10.10.2015	613	30	M	M	S	S	F		F		g	1	N	N	14	P		s		Y	1	Y	S		Y	t		Y	Y	Y	w	Y	N	Y	N	N	N	N	N	Y	N	N	Y	Y	Y	2	1	3	1
08.10.2015	614	35	M	M	S	P	F		F		g	<	Y	Y	15	P		s		Y	1	N			N	P		N	Y	N		Y	N	Y	Y	Y	Y	N	N	N	N	Y	Y	N	Y	2	1	3	1
10.10.2015	615	25	M	M	S	C	d	daily labourer	H		g	1	N	N	11	P		p		N		N			N	t		N	Y	Y	w	Y	N	Y	Y	N	N	N	N	N	N	N	N	Y	Y	2	1	3	1
11.10.2015	616	20	M	M	C	C	G		F		g	>	N	N	12	P		s		N		N			N	t		Y	Y	Y	w	Y	N	Y	Y	Y	N	N	N	N	N	Y	N	Y	Y	2	1	3	2
07.10.2015	617	30	M	M	S	P	F		F		g	1	Y	Y	16	P		s		Y	1	N			N	P		N	Y	Y	w	N	Y	Y	Y	Y	Y	N	N	N	N	N	Y	N	Y	2	1	3	2
03.11.2015	618	28	M	M	S	P	M		H		g	1	N	N	11	P		s		N		N			N	t		N	Y	N		Y	N	Y	Y	N	N	N	N	N	N	N	N	Y	Y	2	2	3	1
03.11.2015	619	55	M	M	P	P	F		F		g	1	N	N	15	P		p		Y	1	N			Y	t		Y	Y	Y	w	Y	N	Y	N	Y	N	N	N	N	N	Y	Y	N	Y	2	1	3	1
25.10.2015	620	50	M	M	S	P	F		F		g	1	N	N	15	P		s		Y	1	N			N	P		N	Y	Y	w	Y	N	Y	N	N	Y	N	N	N	N	N	N	Y	Y	2	1	3	2
25.10.2015	621	30	M	M	P	N	F		F		g	1	Y	Y	13	P		s		Y	1	N			N	t		Y	Y	N		Y	N	Y	Y	N	N	N	N	N	N	Y	N	N	Y	2	1	3	2
28.10.2015	622	35	M	M	C	P	G		F		g	>	Y	Y	13	W		m		Y	1	N			N	t		Y	Y	Y	w	Y	N	Y	Y	Y	N	N	N	N	N	N	Y	Y	N	2	1	3	2
25.10.2015	623	52	M	M	C	P	G		H		g	1	N	N	16	W		m		Y	1	N			N	t		N	Y	Y	w	Y	N	Y	N	N	N	N	N	N	N	Y	Y	N	Y	2	1	3	2
22.10.2015	624	30	M	M	P	P	F		F		l	1	N	N	13	P		s		N		N			Y	P		N	Y	Y	w	Y	Y	Y	Y	N	N	N	N	N	N	Y	Y	Y	Y	2	1	3	2
10.10.2015	625	25	M	M	S	S	F		M		g	1	N	N	13	P		s		N		N			N	t		Y	Y	Y	w	Y	N	Y	N	Y	N	N	N	N	N	Y	N	N	Y	2	1	3	1
15.10.2015	626	50	M	M	C	S	M		G		g	>	N	N	16	P		s		Y	1	Y	S		N	t		Y	Y	Y	w	Y	N	N	Y	Y	N	N	N	N	N	Y	N	Y	Y	2	1	3	2
14.10.2015	627	25	M	M	C	S	G		D		g	>	N	N	14	P		s		Y	1	Y	H		N	t		Y	Y	Y	w	Y	N	Y	Y	Y	Y	Y	N	N	N	N	N	Y	Y	2	1	3	2
[truncated: 51 more columns]
